# Supplementary material for: Impact of systemic inflammation on gastric cancer outcomes
Source: PLoS One. 2017 Mar 30;12(3):e0174085. doi: 10.1371/journal.pone.0174085 (PMC5373584; doi:10.1371/journal.pone.0174085)
Supplement: S1 Dataset — (XLS) [file pone.0174085.s001.xls]

## Sheet: 111
Number	Sex	Age (years)	Tumor location	Tumor size (cm)	Histological grade	TNM stage	NLR	PLR	PI	COP-NLR	GPS	CNG	OS(months)	Survival status
186228	Female	66	Upper third	2	Well differentiated	I	1.11538	70.7692	0	0	0	0	61.9333	1
227314	Female	63	Upper third	1.5	Well differentiated	I	1.86364	77.7273	0	0	0	0	37.5816	0
179183	Female	46	Upper third	1.5	Well differentiated	I	1.05263	100	0	0	0	0	36.3544	0
245992	Female	45	Upper third	4.5	Well differentiated	I	3.6087	160.87	1	2	0	1	23.3803	0
171825	Male	72	Upper third	3	Well differentiated	I	1.35714	46.0714	0	0	0	0	91.3901	0
171620	Male	78	Upper third	2	Well differentiated	I	1.62963	48.5185	0	0	0	0	29.6238	0
233818	Male	69	Upper third	2	Well differentiated	I	1.57143	72.8571	0	0	0	0	35.6667	0
212784	Male	65	Upper third	1	Well differentiated	I	2.40909	89.0909	1	0	2	3	26.1667	1
220043	Male	67	Upper third	1.5	Well differentiated	I	2.375	102.25	0	0	0	1	44.3785	0
231269	Male	61	Upper third	2.5	Well differentiated	I	1.875	103.75	0	0	0	0	37.2496	0
191719	Male	53	Upper third	2	Well differentiated	I	2.57143	108.095	0	0	0	1	55.312	0
230185	Male	64	Upper third	4.5	Well differentiated	I	3.15385	135.385	0	1	0	1	38.4801	0
174112	Male	51	Upper third	4	Well differentiated	I	3.8	145	0	1	0	1	36.2333	1
222497	Male	58	Upper third	5	Well differentiated	I	4.5	213.571	0	1	0	1	43.3463	0
226787	Male	69	Upper third	4	Well differentiated	I	1.11765	251.176	0	1	0	0	40.6479	0
246035	Male	59	Upper third	8	Well differentiated	I	4.8	299.5	2	2	1	2	28.4904	0
230585	Female	65	Middle third	2	Well differentiated	I	4.33333	174.667	0	1	0	1	38.8139	0
178363	Male	47	Middle third	0.5	Well differentiated	I	1.62069	50	0	0	0	0	85.1458	0
232966	Male	62	Middle third	11	Well differentiated	I	0.896552	64.8276	0	0	0	0	33.5875	0
148184	Male	74	Middle third	6	Well differentiated	I	1.29167	81.6667		0			121.113	0
226179	Male	54	Middle third	3	Well differentiated	I	1.78947	101.579	0	0	0	0	38.5148	0
229951	Male	60	Middle third	2	Well differentiated	I	0.954545	137.864	0	1	0	0	38.5134	0
138888	Male	70	Middle third	3	Well differentiated	I	1.9375	140.833		1			28.1667	0
230326	Male	76	Middle third	2.5	Well differentiated	I	2.22222	172.222	0	0	0	1	20.0107	0
213050	Male	54	Middle third	0.8	Well differentiated	I	2.66667	71.4815	1	0	1	2	46.9333	0
222289	Female	61	Lower third	3	Well differentiated	I	1.73077	72.3077	0	0	0	0	43.3464	0
187289	Female	56	Lower third	0.5	Well differentiated	I	2.06081	141.216	0	0	0	1	67.8876	0
117482	Female	46	Lower third	0.7	Well differentiated	I	2.40556	157.222		0			100.88	0
180473	Female	54	Lower third	2	Well differentiated	I	2.20909	233.636	0	0	0	1	83.7782	0
173739	Male	57	Lower third	1.5	Well differentiated	I	1	59.4118	0	0	0	0	71.8143	0
214375	Male	61	Lower third	2	Well differentiated	I	1.21053	68.5263	0	0	0	0	53.0486	0
215190	Male	48	Lower third	1.3	Well differentiated	I	0.633333	75.3333	0	0	0	0	46.5487	0
220724	Male	56	Lower third	2	Well differentiated	I	1.625	75.8125	0	0	0	0	2.41089	0
170723	Male	56	Lower third	1	Well differentiated	I	0.863636	81.8182	0	0	0	0	36.4788	0
233223	Male	64	Lower third	3	Well differentiated	I	1.95	85	0	0	0	0	30.8212	0
223663	Male	61	Lower third	1	Well differentiated	I	1.27273	85	0	0	0	0	44.1209	0
192772	Male	50	Lower third	4	Well differentiated	I	1.18519	87.4074	0	0	0	0	67.0207	0
208533	Male	71	Lower third	1	Well differentiated	I	2.4	89.6	0	0	0	1	58.016	0
142955	Male	64	Lower third	3	Well differentiated	I	1.72727	93.6364		0			120.347	0
233053	Male	65	Lower third	1	Well differentiated	I	1.63636	99.7727	0	0	0	0	37.2153	0
183570	Male	76	Lower third	1.5	Well differentiated	I	2.05882	100	0	0	0	1	59.3667	1
173019	Male	59	Lower third	1	Well differentiated	I	1.3	101	0	0	0	0	84.5483	0
213451	Male	61	Lower third	2	Well differentiated	I	2.18182	107.273	0	0	0	1	45.5487	0
224961	Male	77	Lower third	2	Well differentiated	I	2.3125	111.875	0	0	0	1	21.5214	0
219654	Male	68	Lower third	2	Well differentiated	I	3.41176	113.353	0	1	0	1	41.7882	0
205090	Male	56	Lower third	3.5	Well differentiated	I	2.33333	121.333	0	0	0	1	50.521	0
234250	Male	60	Lower third	4	Well differentiated	I	1.13333	122	0	0	0	0	37.2459	0
213926	Male	56	Lower third	2	Well differentiated	I	1.4	143	0	0	0	0	46.1133	0
178927	Male	76	Lower third	1.5	Well differentiated	I	1.84615	161.538	0	0	0	0	85.2125	0
229264	Male	79	Lower third	1.5	Well differentiated	I	3	173.571	0	0	0	1	20.9449	0
218802	Male	62	Lower third	6	Well differentiated	I	4.36364	290.909	0	2	0	1	39.449	0
218396	Male	61	Lower third	1.5	Well differentiated	I	1	62.8571	0	0	0	0	41.5223	0
209101	Female	78	Upper third	4	Poorly differentiated	I	1.04348	64.7826	0	0	0	0	22.8215	0
193178	Female	68	Upper third	4	Poorly differentiated	I	1.69565	85.4348	1	1	0	0	68.1667	1
200953	Female	61	Upper third	4	Poorly differentiated	I	1.52174	87.3913	0	0	0	0	24.2432	0
141436	Female	62	Upper third	3	Poorly differentiated	I	1.16	106.8		0			113.255	0
210424	Female	74	Upper third	4	Poorly differentiated	I	1.3	118.5	0	0	0	0	2.51135	0
210424	Female	71	Upper third	4	Poorly differentiated	I	1.3	118.5	1	0	1	1	28.278	0
222441	Female	42	Upper third	5	Poorly differentiated	I	3.35	177.75	0	2	0	1	40.5783	0
210105	Male	53	Upper third	4	Poorly differentiated	I	1.28889	74.4444	2	1	1	1	54.8098	0
173781	Male	74	Upper third	2	Poorly differentiated	I	1.45833	83.75	0	0	0	0	71.9478	0
234803	Male	53	Upper third	7	Poorly differentiated	I	2.16667	85.8333	0	0	0	1	36.8462	0
221824	Male	37	Upper third	1	Poorly differentiated	I	1.47059	88.8235	0	0	0	0	43.1786	0
212972	Male	38	Upper third	1	Poorly differentiated	I	1.26923	88.8462	0	0	0	0	46.7232	0
217307	Male	67	Upper third	0.5	Poorly differentiated	I	1.57895	96.2632	0	0	0	0	41.4461	0
211069	Male	61	Upper third	0.5	Poorly differentiated	I	2.31579	100	0	0	0	1	47.4131	0
126615	Male	71	Upper third	3	Poorly differentiated	I	2.87	100.5		0			126.29	0
224898	Male	65	Upper third	3.5	Poorly differentiated	I	1.31579	103.263	0	0	0	0	38.446	0
202599	Male	71	Upper third	3.5	Poorly differentiated	I	2.63636	109.091	0	0	0	1	55.5818	0
215428	Male	77	Upper third	5	Poorly differentiated	I	1.73333	121.467	0	0	0	0	47.6227	0
218162	Male	65	Upper third	3	Poorly differentiated	I	2.46667	134.467	0	0	0	1	0.578472	0
196365	Male	69	Upper third	2	Poorly differentiated	I	3.18182	141.818	0	1	0	1	35.1667	1
175125	Male	74	Upper third	2	Poorly differentiated	I	2.84615	160	0	0	0	1	11.7667	1
189071	Male	62	Upper third	4	Poorly differentiated	I	3.2	296	0	1	0	1	68.4823	0
117510	Male	62	Upper third	2	Poorly differentiated	I	1.9375	323.75		0			41.9333	1
216412	Male	49	Upper third	3.5	Poorly differentiated	I	3.3	388	0	2	0	1	21.6476	0
219575	Female	45	Middle third	1.2	Poorly differentiated	I	2.88889	23.1667	0	0	0	1	47.8179	0
146080	Female	60	Middle third	3	Poorly differentiated	I	1.0303	43.9394		0			116.146	0
179236	Female	31	Middle third	1	Poorly differentiated	I	1.30556	95.5556	0	0	0	0	79.3667	0
201093	Female	27	Middle third	2	Poorly differentiated	I	1	120.556	0	0	0	0	61.3903	0
189826	Female	38	Middle third	6	Poorly differentiated	I	2.52675	122.634	0	0	0	1	74.6333	0
181740	Female	41	Middle third	4	Poorly differentiated	I	3.66667	167.778	0	1	0	1	31.3114	0
225259	Female	37	Middle third	2.5	Poorly differentiated	I	2.5	176.25	0	0	0	1	43.8476	0
173380	Female	81	Middle third	5.5	Poorly differentiated	I	4.45455	282.727	0	2	0	1	84.4	1
214989	Female	37	Middle third	4.5	Poorly differentiated	I	1.47826	122.174	0	0	0	0	8.11568	0
149194	Female	77	Middle third	5	Poorly differentiated	I	1.72222	112.778		0			100.349	0
189873	Female	48	Middle third	2	Poorly differentiated	I	1.15	113	0	0	0	0	74.7541	0
174978	Male	50	Middle third	0.5	Poorly differentiated	I	1.11111	37.4074	0	0	0	0	87.6479	0
245956	Male	54	Middle third	7.6	Poorly differentiated	I	1.78571	44.6429	0	0	0	0	29.2549	0
174320	Male	41	Middle third	1	Poorly differentiated	I	1.34091	67.5	1	0	0	0	43.316	0
180308	Male	57	Middle third	0.8	Poorly differentiated	I	2.17284	68.5185	0	0	0	1	3.31089	0
171092	Male	70	Middle third	0.6	Poorly differentiated	I	1.33333	70	0	0	0	0	89.0461	0
215142	Male	75	Middle third	1	Poorly differentiated	I	1.80952	71.9048	1	0	2	2	46.0817	0
172977	Male	64	Middle third	4	Poorly differentiated	I	0.566667	78.3333	0	0	0	0	90.5464	0
214898	Male	64	Middle third	1.5	Poorly differentiated	I	2.03846	81.1538	1	0	1	2	10.8896	0
183072	Male	32	Middle third	1	Poorly differentiated	I	0.555556	82.5926	0	0	0	0	73.4809	0
222038	Male	61	Middle third	2.5	Poorly differentiated	I	1.73684	95.2632	0	0	0	0	44.2893	0
142973	Male	53	Middle third	9	Poorly differentiated	I	1.90476	97.1429		0			119.345	0
169360	Male	45	Middle third	4	Poorly differentiated	I	1.44828	97.931	0	0	0	0	89.4872	0
208603	Male	76	Middle third	3	Poorly differentiated	I	0.76	98	0	0	0	0	58.4126	0
192698	Male	19	Middle third	5	Poorly differentiated	I	1.50193	107.722	0	0	0	0	61.01	0
179335	Male	77	Middle third	2	Poorly differentiated	I	2.05	108.5	0	0	0	1	76.1228	0
176295	Male	59	Middle third	1	Poorly differentiated	I	3.23077	120	0	1	0	1	86.382	0
216190	Male	53	Middle third	2	Poorly differentiated	I	1.4375	124.375	0	0	0	0	0.5	0
193093	Male	57	Middle third	3	Poorly differentiated	I	1.61111	140.556	0	0	0	0	48.8097	0
207747	Male	56	Middle third	4	Poorly differentiated	I	2.53846	179.231	0	0	1	2	56.4901	0
229793	Male	65	Middle third	2	Poorly differentiated	I	3.5	240.833	0	1	0	1	40.5128	0
172992	Male	63	Middle third	1.5	Poorly differentiated	I	1.17647	294.706	0	1	0	0	45.3667	0
232080	Male	68	Middle third	4.5	Poorly differentiated	I	2.21739	117.826	0	0	0	1	36.6219	0
234364	Male	42	Middle third	2.2	Poorly differentiated	I	5.45455	386.364	0	2	0	1	29.7156	0
216655	Male	41	Middle third	2	Poorly differentiated	I	1.66667	127.333	0	0	0	0	2.1	1
146714	Female	45	Lower third	6	Poorly differentiated	I	0.875	61.875		0			112.081	0
137799	Female	79	Lower third	3	Poorly differentiated	I	1.42308	72.3077		0			113.678	0
188888	Female	65	Lower third	1	Poorly differentiated	I	1.06818	73.1061	0	0	0	0	64.6798	0
121723	Female	53	Lower third	2.5	Poorly differentiated	I	0.857143	74.6429		0			115.316	0
190959	Female	56	Lower third	2	Poorly differentiated	I	0.68	79.6	0	0	0	0	72.0779	0
204442	Female	37	Lower third	6	Poorly differentiated	I	1.55556	85	0	0	0	0	2.67957	0
131361	Female	32	Lower third	5	Poorly differentiated	I	2.105	85.5		0			131.479	0
226382	Female	62	Lower third	2	Poorly differentiated	I	1.84	94.4	0	0	0	0	36.6116	0
177174	Female	27	Lower third	1.5	Poorly differentiated	I	1.32	94.8	0	0	0	0	4.28046	0
193800	Female	60	Lower third	4	Poorly differentiated	I	1.25	95.5	0	0	0	0	64.8124	0
207218	Female	35	Lower third	1	Poorly differentiated	I	1.34783	99.1304	0	0	0	0	4.91257	0
139411	Female	69	Lower third	4	Poorly differentiated	I	1.47826	107.826		0			115.755	0
145487	Female	52	Lower third	2.5	Poorly differentiated	I	1.04545	111.818		0			74.0883	0
224739	Female	42	Lower third	1	Poorly differentiated	I	1.14286	114.286	0	0	0	0	45.4	0
172803	Female	49	Lower third	2.5	Poorly differentiated	I	1.24	115.2	0	0	0	0	88.7118	0
214496	Female	57	Lower third	4	Poorly differentiated	I	2.31818	124.091	0	0	0	1	8.68971	0
211551	Female	28	Lower third	2.5	Poorly differentiated	I	2.11111	127.222	0	0	0	1	14.7479	0
227005	Female	55	Lower third	3.5	Poorly differentiated	I	1.52941	135.294	0	0	0	0	39.2823	0
186707	Female	59	Lower third	2	Poorly differentiated	I	1.04348	136.522	0	1	0	0	69.3667	0
217482	Female	40	Lower third	1.5	Poorly differentiated	I	2.6875	146.062	0	0	0	1	46.4544	0
173509	Female	56	Lower third	0.5	Poorly differentiated	I	1.16	148.8	0	1	0	0	91.4449	0
227548	Female	44	Lower third	12	Poorly differentiated	I	1.69565	150.87	0	1	0	0	16.2667	1
182977	Female	47	Lower third	2	Poorly differentiated	I	1.96	152	0	0	0	0	79.6133	0
119057	Female	41	Lower third	2.5	Poorly differentiated	I	2.80769	155.385		0			136.49	0
203251	Female	63	Lower third	2	Poorly differentiated	I	1.6875	159.375	0	0	0	0	55.6887	0
176272	Female	65	Lower third	2	Poorly differentiated	I	4	163.333	0	1	0	1	63.3829	0
217159	Female	36	Lower third	1.5	Poorly differentiated	I	3.41667	164.167	0	1	0	1	43.5882	0
216950	Female	42	Lower third	3	Poorly differentiated	I	0.941176	165.294	0	0	0	0	47.1126	0
218392	Female	58	Lower third	3	Poorly differentiated	I	2	197.818	0	0	0	0	39.6159	0
188882	Female	49	Lower third	9	Poorly differentiated	I	3.8	225	0	1	0	1	73.9208	0
229343	Female	47	Lower third	4	Poorly differentiated	I	4.08333	254.167	0	2	0	1	26.1333	0
141063	Female	35	Lower third	4	Poorly differentiated	I	1.55556	297.778		0			124.312	0
228511	Female	59	Lower third	2.5	Poorly differentiated	I	3.33333	345.778	0	2	1	2	42.2782	0
223406	Female	69	Lower third	1.5	Poorly differentiated	I	2.4	142.667	0	0	0	1	16.7822	0
232467	Female	58	Lower third	2	Poorly differentiated	I	1.45	121	0	0	0	0	35.2	0
179063	Female	44	Lower third	2.5	Poorly differentiated	I	1.975	124.5	0	0	0	0	85.8133	0
183402	Female	59	Lower third	3	Poorly differentiated	I	2.21053	204.737	0	1	0	1	58.9546	0
186268	Female	42	Lower third	3	Poorly differentiated	I	4.26667	152	0	1	0	1	72.0464	0
185493	Male	54	Lower third	7	Poorly differentiated	I	0.591463	46.3415	0	0	0	0	79.015	0
178105	Male	66	Lower third	2.5	Poorly differentiated	I	1.05882	48.8235	0	0	0	0	84.6216	0
179696	Male	43	Lower third	2	Poorly differentiated	I	3.07407	49.2593	0	1	0	1	77.9148	0
169481	Male	73	Lower third	4	Poorly differentiated	I	1.84211	53.1579	0	0	0	0	91.0209	0
204520	Male	54	Lower third	1	Poorly differentiated	I	1.57143	58.9286	0	0	0	0	53.6886	0
214877	Male	52	Lower third	4	Poorly differentiated	I	1.83333	66.7917	0	0	0	0	44.8149	0
181926	Male	57	Lower third	1	Poorly differentiated	I	1.06842	69.4737	0	0	0	0	81.7897	0
206334	Male	58	Lower third	2	Poorly differentiated	I	1.6625	73.3333	0	0	0	0	55.0826	0
178888	Male	53	Lower third	2	Poorly differentiated	I	1.12	79.2	0	0	0	0	0.5	0
233251	Male	57	Lower third	1.2	Poorly differentiated	I	1.44444	81.4815	0	0	0	0	31.5476	0
218638	Male	65	Lower third	4	Poorly differentiated	I	5.64286	83.4286	0	1	0	1	32.2333	1
228171	Male	59	Lower third	3	Poorly differentiated	I	2	86	0	0	0	0	37.012	0
188930	Male	47	Lower third	1	Poorly differentiated	I	1.65152	87.3737	0	0	0	0	26.2777	0
184589	Male	35	Lower third	1	Poorly differentiated	I	0.939394	87.5758	0	0	0	0	73.0333	0
128461	Male	54	Lower third	3	Poorly differentiated	I	1.69259	89.2593		0			92.287	0
221649	Male	64	Lower third	1.5	Poorly differentiated	I	2.75	89.95	0	0	0	1	41.9139	0
235345	Male	60	Lower third	1.5	Poorly differentiated	I	2.13636	90	0	0	0	1	38	0
234696	Male	62	Lower third	4	Poorly differentiated	I	1.38889	90.5556	0	0	0	0	33.1142	0
178760	Male	39	Lower third	4	Poorly differentiated	I	2.64286	91.4286	0	0	0	1	3.75676	0
234600	Male	39	Lower third	3	Poorly differentiated	I	1.63158	91.5789	0	0	0	0	31.1549	0
219540	Male	55	Lower third	2	Poorly differentiated	I	2.3125	93.875	0	0	0	1	47.2667	0
225413	Male	44	Lower third	4	Poorly differentiated	I	1.77778	93.8889	0	0	0	0	43.8143	0
182011	Male	53	Lower third	2	Poorly differentiated	I	2.25	94.375	0	0	0	1	58.5787	0
191457	Male	30	Lower third	1	Poorly differentiated	I	2	95.9259	0	0	0	0	70.913	0
218211	Male	66	Lower third	1.5	Poorly differentiated	I	1.20833	98.125	0	0	0	0	27.5881	0
173029	Male	50	Lower third	2	Poorly differentiated	I	2.04762	98.8095	0	0	0	1	65.7118	0
146740	Male	61	Lower third	4	Poorly differentiated	I	0.952381	99.5238		0			115.313	0
178726	Male	61	Lower third	3	Poorly differentiated	I	1.304	101.6	0	0	0	0	78.4123	0
168811	Male	57	Lower third	4	Poorly differentiated	I	1.63636	103.636	0	0	0	0	93.0147	0
205109	Male	65	Lower third	3.5	Poorly differentiated	I	2.15833	105.417	0	0	0	1	25.3	1
130858	Male	38	Lower third	2.5	Poorly differentiated	I	1.53462	105.769		0			126.855	0
194488	Male	46	Lower third	1	Poorly differentiated	I	1.5	106.667	0	0	0	0	28.3151	0
140586	Male	30	Lower third	5.5	Poorly differentiated	I	2.4875	106.875		0			79.589	0
219426	Male	50	Lower third	3	Poorly differentiated	I	4.09091	107.273	0	1	0	1	31.4333	0
183436	Male	55	Lower third	6	Poorly differentiated	I	1.62963	108.889	0	0	0	0	68.5333	0
149032	Male	49	Lower third	3	Poorly differentiated	I	1.66667	111.25		0			118.047	0
182657	Male	47	Lower third	3	Poorly differentiated	I	2.45	112.917	0	0	0	1	60.9333	0
213745	Male	59	Lower third	2	Poorly differentiated	I	1.42857	113.762	0	0	0	0	53.2561	0
226416	Male	57	Lower third	1.5	Poorly differentiated	I	2.93333	118	0	0	0	1	40.3489	0
225001	Male	44	Lower third	2	Poorly differentiated	I	3	118.571	0	0	0	1	40.9467	0
191174	Male	72	Lower third	2	Poorly differentiated	I	2.28571	120	0	0	0	1	62.2667	1
231957	Male	36	Lower third	3	Poorly differentiated	I	1.90476	120.952	0	0	0	0	36.883	0
200556	Male	50	Lower third	4	Poorly differentiated	I	1.11111	123.333	0	0	0	0	63.0877	0
222574	Male	43	Lower third	2.5	Poorly differentiated	I	2.78261	123.913	1	0	1	2	47.4	0
232740	Male	53	Lower third	1	Poorly differentiated	I	3.2	129.333	0	1	0	1	39.683	0
146952	Male	40	Lower third	4	Poorly differentiated	I	1.375	130		0			114.111	0
198906	Male	72	Lower third	1	Poorly differentiated	I	1.26812	135.507	0	0	0	0	64.7488	0
122393	Male	66	Lower third	4	Poorly differentiated	I	1.56875	141.25		0			86.4797	0
199595	Male	65	Lower third	4	Poorly differentiated	I	3.33333	141.667	1	1	1	2	21.9667	1
224430	Male	53	Lower third	2	Poorly differentiated	I	1.75	143.625	0	0	0	0	23.0547	0
177442	Male	69	Lower third	4	Poorly differentiated	I	0.95	145	0	0	0	0	84.2555	0
246016	Male	31	Lower third	2.2	Poorly differentiated	I	2.55	149	0	0	0	1	29.2137	0
234583	Male	52	Lower third	4.5	Poorly differentiated	I	1.95833	157.042	0	1	0	0	30.7462	0
235197	Male	42	Lower third	3	Poorly differentiated	I	2.76923	158.462	0	0	0	1	38.146	0
230204	Male	61	Lower third	3	Poorly differentiated	I	2.125	165	0	0	0	1	9.74556	0
187736	Male	64	Lower third	3	Poorly differentiated	I	1.76471	167.647	0	0	0	0	76.2793	0
231554	Male	70	Lower third	2	Poorly differentiated	I	2.64706	175.882	0	0	0	1	40.3781	0
181049	Male	69	Lower third	5	Poorly differentiated	I	2.175	203.333	0	0	0	1	78.28	0
214292	Male	62	Lower third	2	Poorly differentiated	I	4.85714	204.286	0	1	0	1	53.9209	0
188430	Male	74	Lower third	2	Poorly differentiated	I	4.55556	233.889	2	2	2	3	75.6151	0
148056	Male	40	Lower third	7	Poorly differentiated	I	3.91667	250.833		2			120.28	0
205477	Male	61	Lower third	4	Poorly differentiated	I	7.05	265	0	1	0	1	35.2667	1
223149	Male	51	Lower third	3	Poorly differentiated	I	2.8	267	0	0	1	2	42.647	0
216869	Male	58	Lower third	5	Poorly differentiated	I	2.21429	326.429	0	1	0	1	17.8	1
221924	Male	45	Lower third	3	Poorly differentiated	I	2.21429	162.857	0	0	0	1	41.6546	0
171187	Male	45	Lower third	2.5	Poorly differentiated	I	1.07143	85	0	0	0	0	86.3126	0
232954	Male	48	Lower third	1.5	Poorly differentiated	I	1.7619	89.5238	0	0	0	0	38.2231	0
170626	Male	60	Lower third	3	Poorly differentiated	I	4.42105	122.105	1	1	1	2	88.317	0
191224	Male	57	Lower third	2	Poorly differentiated	I	2.06667	122.667	0	0	0	1	72.3771	0
218311	Male	86	Lower third	4	Poorly differentiated	I	3.6	147.1	0	1	0	1	41.1889	0
211952	Male	45	Lower third	1	Poorly differentiated	I	1.5	47.6923	0	0	0	0	53.0159	0
120028	Female	72	Upper third	6	Well differentiated	II	2.72222	70.5556		0			108.454	0
234158	Female	67	Upper third	1.5	Well differentiated	II	1.33333	97.619	0	0	0	0	31.622	0
210838	Female	74	Upper third	6	Well differentiated	II	1.77778	124.444	0	0	0	0	26.3807	0
205674	Female	65	Upper third	2	Well differentiated	II	1.42857	155.714	0	1	0	0	57.5667	1
181916	Female	61	Upper third	8	Well differentiated	II	2.60625	195	0	1	1	2	37.3667	1
169381	Female	51	Upper third	5	Well differentiated	II	4.41176	242.353	1	2	2	3	7.16667	0
171515	Female	51	Upper third	5	Well differentiated	II	2.26667	330.667	0	1	0	1	88.1333	0
189324	Female	63	Upper third	7	Well differentiated	II	5.84211	331.579	0	1	1	2	66.2885	0
216037	Female	40	Upper third	3	Well differentiated	II	4.25	61.5	2	1	2	3	26.4333	1
220563	Male	60	Upper third	3	Well differentiated	II	1.16667	69.9583	0	0	0	0	42.5493	0
213234	Male	68	Upper third	6.5	Well differentiated	II	1.78261	78.2609	1	0	2	2	12	1
185119	Male	66	Upper third	1	Well differentiated	II	1.40785	82.1752	0	0	0	0	78.0883	0
213689	Male	50	Upper third	4	Well differentiated	II	1.28	86.8	0	0	0	0	52.2333	0
224605	Male	70	Upper third	5	Well differentiated	II	2.93333	91.0667	0	0	0	1	21.514	0
197717	Male	76	Upper third	4	Well differentiated	II	2.46795	100.641	0	0	0	1	15.4667	1
220535	Male	66	Upper third	6	Well differentiated	II	2	105.417	0	0	0	0	44.6898	0
216544	Male	83	Upper third	6	Well differentiated	II	2.31818	110.182	1	0	1	2	18.7452	0
193740	Male	57	Upper third	2	Well differentiated	II	1.0121	111.29	0	0	0	0	32.5667	1
230569	Male	57	Upper third	3	Well differentiated	II	2.56522	117.391	1	0	1	2	9.04784	0
221598	Male	68	Upper third	5	Well differentiated	II	1.64	117.6	0	0	0	0	48.1166	0
214328	Male	65	Upper third	5	Well differentiated	II	2.76923	120.462	0	0	0	1	51.8126	0
233991	Male	61	Upper third	3.5	Well differentiated	II	1.47059	140.588	0	0	0	0	28.682	0
246037	Male	73	Upper third	5.7	Well differentiated	II	2.64706	142.941	0	0	0	1	22.4548	0
186932	Male	79	Upper third	5	Well differentiated	II	2.48128	157.754	0	0	0	1	74.1827	0
223662	Male	59	Upper third	6	Well differentiated	II	3.22222	164.444	0	1	0	1	8.81531	0
176862	Male	76	Upper third	6	Well differentiated	II	3.86667	164.667	1	1	1	2	84.6543	0
142494	Male	51	Upper third	5	Well differentiated	II	1.57143	180		0			112.355	0
183360	Male	59	Upper third	7.5	Well differentiated	II	3.375	181.25	0	1	1	2	52.4333	1
216368	Male	64	Upper third	4	Well differentiated	II	2.18182	196.818	0	1	0	1	49.8111	0
184355	Male	50	Upper third	7	Well differentiated	II	3.95455	215.909	2	2	1	2	57.8333	1
231015	Male	71	Upper third	4	Well differentiated	II	3.09091	266.636	0	1	0	1	30.7	1
218591	Male	61	Upper third	8	Well differentiated	II	14	384.143	1	1	0	1	13.5667	1
179132	Male	67	Upper third	8	Well differentiated	II	5.7	420	1	2	1	2	74.1667	1
178745	Male	50	Upper third	8	Well differentiated	II	7.1	463.636	1	2	1	2	83.8432	0
210033	Male	89	Upper third	4	Well differentiated	II	3.76923	164.615	0	1	0	1	10.3667	1
228146	Male	71	Upper third	6	Well differentiated	II	1.26923	87.6923	0	0	0	0	39.7883	0
215750	Male	32	Upper third	6	Well differentiated	II	1.76	100.8	0	0	0	0	13.3842	0
182198	Male	49	Upper third	3	Well differentiated	II	2.8	326	0	1	0	1	41.4118	0
219644	Male	77	Upper third	8	Well differentiated	II	2.66667	131.5	0	0	0	1	38.8797	0
195469	Male	52	Upper third	6	Well differentiated	II	2.54054	166.486	0	1	0	1	38.5811	0
109075	Male	71	Upper third	7	Well differentiated	II	1.87879	54.8485		0			6.6	1
216383	Male	48	Upper third	9	Well differentiated	II	13.2	229	2	1	1	2	51.4457	0
119084	Female	53	Middle third	3	Well differentiated	II	2.83333	182.222		1			138.114	0
212609	Female	39	Middle third	6.5	Well differentiated	II	0.904762	201.429	0	1	0	0	49.4777	0
231737	Male	57	Middle third	6	Well differentiated	II	1.46875	72.1875	0	0	0	0	2.37847	0
213449	Male	73	Middle third	6	Well differentiated	II	3.25	181.25	0	1	0	1	48.3225	0
230694	Male	59	Middle third	3	Well differentiated	II	1.73333	274.667	1	1	1	1	23.2815	0
221332	Male	66	Middle third	7	Well differentiated	II	5	316.667	1	1	1	2	40.2231	0
213526	Male	65	Middle third	4	Well differentiated	II	4.5	217.25	0	1	0	1	39.6477	0
229917	Male	68	Middle third	8.5	Well differentiated	II	3.11765	221.176	0	2	0	1	41.3228	0
228884	Female	63	Lower third	6.5	Well differentiated	II	2.72222	122.778	0	0	0	1	40.4103	0
113416	Female	78	Lower third	5	Well differentiated	II	2.53846	189.231		0			18.7667	1
227072	Female	56	Lower third	5	Well differentiated	II	3.11111	201.667	0	2	0	1	30.4	0
228086	Female	79	Lower third	1.5	Well differentiated	II	1.11538	98.4615	0	0	0	0	38.7493	0
183365	Female	68	Lower third	3	Well differentiated	II	1.80952	97.619	0	0	0	0	77.6772	0
226646	Male	36	Lower third	2.8	Well differentiated	II	1.625	77.5	0	0	0	0	39.4767	0
173506	Male	65	Lower third	4	Well differentiated	II	2.2	99.3333	0	0	0	1	0.5	0
179791	Male	81	Lower third	2	Well differentiated	II	0.944444	101.111	0	0	0	0	0.5	0
177609	Male	61	Lower third	5	Well differentiated	II	1.75	138.077	0	1	0	0	80.8111	0
189779	Male	41	Lower third	6	Well differentiated	II	2.04505	144.144	1	1	1	2	35.5221	0
219228	Male	57	Lower third	5	Well differentiated	II	2.33333	174.667	0	0	0	1	44.7435	0
206726	Male	73	Lower third	4	Well differentiated	II	24.25	245	1	1	2	3	1.96667	1
180735	Male	57	Lower third	3	Well differentiated	II	3.24286	306.429	0	2	0	1	1.67782	0
195184	Male	54	Lower third	2	Well differentiated	II	2.5	118.182	0	0	0	1	63.4827	0
221244	Male	56	Lower third	5	Well differentiated	II	3.27273	180	0	1	0	1	45.4	0
230818	Male	72	Lower third	3	Well differentiated	II	2.81818	268.909	0	0	0	1	1.91196	0
224836	Male	50	Lower third	3	Well differentiated	II	2.07143	107.857	0	0	0	1	42.1899	0
192565	Male	56	Lower third	3	Well differentiated	II	1.13021	164.062	0	1	0	0	23.579	0
228515	Male	68	Lower third	7	Well differentiated	II	1.54545	126.364	0	0	0	0	39.4558	0
196214	Female	53	Upper third	3	Poorly differentiated	II	0.641667	79.5833	0	0	0	0	29.3333	1
119325	Female	62	Upper third	4	Poorly differentiated	II	1.75	95.625		0			42.9552	0
223123	Female	61	Upper third	4	Poorly differentiated	II	1.57692	101.923	0	0	0	0	45.3126	0
222625	Female	53	Upper third	4	Poorly differentiated	II	1.13043	104.739	0	0	0	0	43.7894	0
181244	Female	67	Upper third	6	Poorly differentiated	II	2.10345	112.414		1			46.7333	1
234712	Female	71	Upper third	4	Poorly differentiated	II	1.08333	126.667	0	0	0	0	14.0667	1
175421	Female	61	Upper third	5	Poorly differentiated	II	1.75	135.625	0	0	0	0	12.279	0
215088	Female	75	Upper third	6	Poorly differentiated	II	4.63636	151.455	0	1	0	1	47.9554	0
185581	Female	81	Upper third	5	Poorly differentiated	II	2.21739	159.42	0	0	0	1	30.046	0
192905	Female	47	Upper third	4	Poorly differentiated	II	4.14286	163.571	0	1	0	1	63.9487	0
126606	Female	50	Upper third	9	Poorly differentiated	II	2.16	175		1			45.1	1
140339	Female	63	Upper third	5	Poorly differentiated	II	3.85333	193.333		1			105.911	0
183738	Female	68	Upper third	6	Poorly differentiated	II	1.91667	215	0	0	0	0	71.6144	0
181875	Female	64	Upper third	6	Poorly differentiated	II	2.46	246	0	1	0	1	43.1905	0
210022	Female	77	Upper third	7	Poorly differentiated	II	3.125	105	0	1	0	1	13.3667	1
221645	Female	59	Upper third	10	Poorly differentiated	II	1.88462	135.769	0	1	0	0	43.7899	0
218761	Female	64	Upper third	4	Poorly differentiated	II	1	73.3333	0	0	0	0	47.5788	0
219539	Female	64	Upper third	3	Poorly differentiated	II	1	104.357	0	0	0	0	41.4552	0
242410	Female	73	Upper third	3	Poorly differentiated	II	2.31818	100.303	0	0	0	1	7.76667	1
226047	Female	69	Upper third	2	Poorly differentiated	II	1.81818	55.9091	0	0	0	0	38.4	1
229015	Female	62	Upper third	6	Poorly differentiated	II	2.05263	118.421	0	0	0	1	39.256	0
126168	Male	60	Upper third	3	Poorly differentiated	II	1.15128	47.1795		0			76.3112	0
199112	Male	66	Upper third	2	Poorly differentiated	II	1.17647	60.5882	0	0	0	0	66.5242	0
213247	Male	72	Upper third	4	Poorly differentiated	II	1.21739	64.8261	0	0	0	0	9.96667	1
195176	Male	53	Upper third	4	Poorly differentiated	II	2.05	69.5	0	0	0	1	67.6207	0
185212	Male	43	Upper third	3	Poorly differentiated	II	1	72.5	0	0	0	0	77.8792	0
176845	Male	67	Upper third	5	Poorly differentiated	II	1.19048	74.2857	0	0	0	0	83.1333	0
212269	Male	48	Upper third	4	Poorly differentiated	II	1.23529	75.2941	0	0	0	0	47.8225	0
218199	Male	61	Upper third	4	Poorly differentiated	II	1.25	81.1	0	0	0	0	40.8477	0
202991	Male	68	Upper third	4	Poorly differentiated	II	1.21739	86.5217	0	0	0	0	54.3536	0
223399	Male	65	Upper third	1.5	Poorly differentiated	II	1.625	88.3333	0	0	0	0	10	0
115316	Male	68	Upper third	6.4	Poorly differentiated	II	3.1	90.8333		1			143.791	0
187063	Male	43	Upper third	5	Poorly differentiated	II	2.79167	95	0	0	0	1	41.1667	1
227530	Male	63	Upper third	4	Poorly differentiated	II	3.16	102		1			40.2208	0
193311	Male	65	Upper third	3	Poorly differentiated	II	1.94397	102.155	0	0	0	0	1.04507	0
136495	Male	69	Upper third	2	Poorly differentiated	II	3.29375	102.5		1			13.9667	1
212926	Male	54	Upper third	3.5	Poorly differentiated	II	2.28571	106.667	0	0	0	1	49.6811	0
127783	Male	48	Upper third	9	Poorly differentiated	II	2.17241	113.793		1			120.888	0
211842	Male	64	Upper third	3	Poorly differentiated	II	3.28571	115.714	0	1	0	1	54.1541	0
146783	Male	44	Upper third	4	Poorly differentiated	II	1.44444	121.667		0			73.6765	0
174708	Male	68	Upper third	6	Poorly differentiated	II	1.61905	122.381	1	0	1	1	13.9	1
189753	Male	54	Upper third	7	Poorly differentiated	II	1.625	127.083	0	1	0	0	11.256	0
209805	Male	73	Upper third	2	Poorly differentiated	II	2.14286	132.857	0	0	0	1	27.4	1
221764	Male	60	Upper third	5	Poorly differentiated	II	2.05263	136.368	0	0	0	1	0.5	0
201918	Male	64	Upper third	3	Poorly differentiated	II	1.61333	140.667	0	0	0	0	33.5667	1
221923	Male	78	Upper third	4	Poorly differentiated	II	1.8	144.667	0	0	1	1	12	0
187664	Male	50	Upper third	4	Poorly differentiated	II	1.74317	145.902	0	0	0	0	74.9826	0
179990	Male	54	Upper third	3	Poorly differentiated	II	1.15789	148.947	0	0	0	0	81.8793	0
211804	Male	75	Upper third	5	Poorly differentiated	II	4.9	150	0	1	0	1	54.2826	0
127913	Male	59	Upper third	4	Poorly differentiated	II	3.6	152.5		1			96.0333	1
132016	Male	72	Upper third	9	Poorly differentiated	II	1.26667	152.667		0			120.523	0
226337	Male	67	Upper third	6	Poorly differentiated	II	2.28571	156.429	0	0	0	1	40.7145	0
190616	Male	57	Upper third	3	Poorly differentiated	II	2.33333	167.5	0	1	0	1	25.5208	0
177150	Male	58	Upper third	3	Poorly differentiated	II	2.21429	181.429	0	0	0	1	31.4561	0
184114	Male	57	Upper third	5	Poorly differentiated	II	1.68889	181.481	0	0	0	0	79.5153	0
229687	Male	64	Upper third	3	Poorly differentiated	II	3.36364	203.273	0	1	0	1	9.97835	0
132898	Male	70	Upper third	5	Poorly differentiated	II	5.25714	212.857		1			16.4333	1
205412	Male	75	Upper third	6	Poorly differentiated	II	4	217.333	1	2	1	2	21.1333	1
145570	Male	64	Upper third	3	Poorly differentiated	II	1.45455	252.727		0			119.016	0
126682	Male	39	Upper third	2.5	Poorly differentiated	II	1.02	274		1			122.212	0
213333	Male	53	Upper third	3	Poorly differentiated	II	3.1875	190	1	2	1	2	52.0547	0
191816	Male	43	Upper third	4	Poorly differentiated	II	1.85976	181.098	0	0	0	0	50.9458	0
219762	Male	56	Upper third	8	Poorly differentiated	II	1.35294	84.7059	0	0	0	0	20.7667	1
168660	Male	76	Upper third	8	Poorly differentiated	II	1.375	157.917	0	1	0	0	96.8118	0
222536	Male	80	Upper third	3	Poorly differentiated	II	5.27273	231.818	1	1	1	2	27.9455	0
229595	Male	58	Upper third	3	Poorly differentiated	II	2.6	164	0	0	0	1	9.4	1
227838	Male	72	Upper third	3	Poorly differentiated	II	6.21429	208.571	0	1	0	1	27.8667	1
246104	Male	64	Upper third	8	Poorly differentiated	II	3.92857	367.857	1	2	1	2	20.249	0
143175	Male	69	Upper third	6	Poorly differentiated	II	2.72727	263.636		0			36.7333	1
215623	Male	54	Upper third	4	Poorly differentiated	II	1.11765	120.647	1	0	2	2	28.8667	1
214236	Male	69	Upper third	5	Poorly differentiated	II	3.88235	137.647	0	1	0	1	37.1	1
141553	Male	52	Upper third	5	Poorly differentiated	II	1.41935	54.5161		0			113.255	0
233736	Male	56	Upper third	7	Poorly differentiated	II	3.30769	172.308	1	1	1	2	37.2461	0
233669	Male	67	Upper third	4	Poorly differentiated	II	2.4	144.667	0	0	0	1	31.2148	0
199792	Male	55	Upper third	4	Poorly differentiated	II	2.64706	129.412	0	0	0	1	14.5333	0
216312	Male	57	Upper third	2.5	Poorly differentiated	II	1.6875	156.875	0	0	0	0	7.52225	0
222750	Male	33	Upper third	3	Poorly differentiated	II	1.28571	126.667	0	0	0	0	43.0465	0
232004	Male	68	Upper third	4	Poorly differentiated	II	2	137.136	0	1	0	0	36.8165	0
222966	Male	55	Upper third	8	Poorly differentiated	II	1.9375	200.625	0	1	0	0	36.4554	0
244994	Male	62	Upper third	2	Poorly differentiated	II	2.65161	125.355	0	0	0	1	8.2	1
171666	Female	61	Middle third	2	Poorly differentiated	II	0.8125	49.0625	1	0	1	1	25.2117	0
111389	Female	25	Middle third	3	Poorly differentiated	II	2.2	68		0			156.956	0
205660	Female	35	Middle third	4	Poorly differentiated	II	1.78261	77.3913	0	0	0	0	36.3568	0
181918	Female	51	Middle third	2	Poorly differentiated	II	0.825	81.6667	0	0	0	0	15.8473	0
170446	Female	51	Middle third	4	Poorly differentiated	II	1.31034	82.4138	0	0	0	0	73.8765	0
140368	Female	40	Middle third	3	Poorly differentiated	II	1.01111	83.8889		1			19.7333	0
193287	Female	34	Middle third	2	Poorly differentiated	II	1	84.1667	0	0	0	0	70.7907	0
137412	Female	62	Middle third	2.5	Poorly differentiated	II	0.966667	110		0			83.5454	0
210380	Female	63	Middle third	1.5	Poorly differentiated	II	1.92	113.2	0	0	0	0	26.5782	0
205083	Female	35	Middle third	3.5	Poorly differentiated	II	1.225	126.875	0	0	0	0	28.3	1
228333	Female	67	Middle third	2.5	Poorly differentiated	II	1.61111	132.944	0	0	0	0	36.2801	0
174980	Female	35	Middle third	1.5	Poorly differentiated	II	1.33333	143.333	0	1	0	0	87.2823	0
217895	Female	34	Middle third	6	Poorly differentiated	II	2.85714	151.238	0	1	0	1	1.28775	0
132288	Female	55	Middle third	3	Poorly differentiated	II	4.2	167.333	0	1	0	1	39.4131	0
180397	Female	69	Middle third	9	Poorly differentiated	II	3.115	210	1	2	1	2	71.2118	0
228372	Female	34	Middle third	2	Poorly differentiated	II	4.8	243	0	1	0	1	40.2127	0
205082	Female	47	Middle third	5	Poorly differentiated	II	4.66667	257.778	0	1	0	1	58.2467	0
213315	Female	59	Middle third	4	Poorly differentiated	II	1.26667	301.333	0	1	0	0	40.6333	1
217271	Female	59	Middle third	20	Poorly differentiated	II	2.38462	182.308	0	0	0	1	43.1879	0
171565	Female	33	Middle third	1.5	Poorly differentiated	II	1.5	95	0	0	0	0	49.313	0
134672	Female	40	Middle third	3	Poorly differentiated	II	1.27143	117.619		0			1.66667	0
169791	Female	44	Middle third	7	Poorly differentiated	II	1.17391	29.5652	0	0	1	1	89.355	0
129949	Female	21	Middle third	2	Poorly differentiated	II	2.91667	177.778		1			69.7123	0
228859	Female	38	Middle third	1	Poorly differentiated	II	2.63636	187.273	0	0	0	1	41.3226	0
179647	Female	62	Middle third	1	Poorly differentiated	II	2.15789	80	0	0	0	1	28.8667	1
227705	Female	52	Middle third	2	Poorly differentiated	II	1.47059	156.471	0	0	0	0	40.0544	0
221638	Male	65	Middle third	3	Poorly differentiated	II	3.3	124.2	0	1	0	1	0.746585	0
229379	Male	73	Middle third	4	Poorly differentiated	II	3.11111	57.7778	1	1	2	3	10.2543	0
199674	Male	63	Middle third	2.5	Poorly differentiated	II	1.33333	66.6667	0	0	0	0	58.9809	0
172581	Male	56	Middle third	2.5	Poorly differentiated	II	0.884615	69.2308	0	0	0	0	86.1901	0
185297	Male	55	Middle third	3	Poorly differentiated	II	1.25632	69.3141	0	0	0	0	73.7157	0
210050	Male	56	Middle third	2	Poorly differentiated	II	1	76.4	0	0	0	0	47.6103	0
139838	Male	65	Middle third	2.5	Poorly differentiated	II	1.44444	82.7778		0			81.7333	1
182430	Male	68	Middle third	6	Poorly differentiated	II	1.94118	87.0588	0	0	0	0	78.7868	0
233380	Male	48	Middle third	3	Poorly differentiated	II	3.19048	89.7619	0	1	0	1	37.4877	0
246306	Male	72	Middle third	0.8	Poorly differentiated	II	1.90476	90	0	0	0	0	22.5881	0
185023	Male	59	Middle third	6	Poorly differentiated	II	1.04	90.8	0	0	0	0	79.2118	0
177149	Male	37	Middle third	3	Poorly differentiated	II	1.43478	91.7391	0	0	0	0	3.0149	0
110523	Male	52	Middle third	3	Poorly differentiated	II	1.48649	92.973		1			125.745	0
230538	Male	30	Middle third	2	Poorly differentiated	II	1.17391	95.2174	0	0	0	0	38.2221	0
125956	Male	52	Middle third	4	Poorly differentiated	II	2.54	110.4		0			54.9333	0
231965	Male	81	Middle third	2.5	Poorly differentiated	II	3.38462	119.231	0	1	0	1	32.9157	0
220370	Male	59	Middle third	5	Poorly differentiated	II	2.21429	122.857	0	0	0	1	44.2806	0
188087	Male	61	Middle third	2	Poorly differentiated	II	2.21591	125	0	0	0	1	57.6785	0
117421	Male	59	Middle third	1.2	Poorly differentiated	II	1.67692	132.308		0			151.344	0
143770	Male	49	Middle third	5	Poorly differentiated	II	1.70833	135		1			115.1	0
129424	Male	64	Middle third	1.5	Poorly differentiated	II	5.43846	168.462		1			18.3667	1
147329	Male	73	Middle third	2	Poorly differentiated	II	2.46154	172.308		0			59.5333	1
203830	Male	47	Middle third	4	Poorly differentiated	II	2.11667	180.833	0	0	0	1	41.5667	1
189163	Male	42	Middle third	1	Poorly differentiated	II	1.21717	202.525	0	1	0	0	70.0481	0
229115	Male	52	Middle third	2	Poorly differentiated	II	4.8	243	0	1	0	1	10.9493	0
182584	Male	68	Middle third	3	Poorly differentiated	II	4.27273	247.727	1	1	1	2	15.9119	0
139426	Male	59	Middle third	8	Poorly differentiated	II	2.40769	288.462		1			7.2	0
119801	Male	46	Middle third	10	Poorly differentiated	II	3.16	396		2			131.844	0
221539	Male	69	Middle third	8	Poorly differentiated	II	4.5	415.333	0	1	1	2	44.5226	0
195431	Male	70	Middle third	7	Poorly differentiated	II	6.33333	215.833	0	1	0	1	0.5	0
219184	Male	65	Middle third	7	Poorly differentiated	II	2.35714	150	0	0	0	1	40.2485	0
181725	Male	60	Middle third	4	Poorly differentiated	II	1.66848	166.304	0	1	0	0	82.0484	0
230948	Male	56	Middle third	10	Poorly differentiated	II	1.94444	201.667	0	1	0	0	8.82101	0
246362	Male	66	Middle third	5	Poorly differentiated	II	1.75862	128.621	1	1	1	1	17.6	1
232948	Male	72	Middle third	2	Poorly differentiated	II	2.4	153.6	0	1	0	1	0.5	0
233529	Male	71	Middle third	3	Poorly differentiated	II	2.23077	220	0	0	0	1	34.5128	0
226993	Male	60	Middle third	2	Poorly differentiated	II	2	97.5	0	0	0	0	38.8198	0
225616	Male	55	Middle third	9	Poorly differentiated	II	2.5	305	1	1	2	3	40.6151	0
111076	Male	62	Middle third	3	Poorly differentiated	II	3	185.333		0			69.1667	1
219645	Male	59	Middle third	3.5	Poorly differentiated	II	1.47368	93.0526	0	0	0	0	43.7474	0
170567	Female	53	Lower third	4	Poorly differentiated	II	1.56522	60.8696	0	0	0	0	34.5333	1
193843	Female	58	Lower third	4	Poorly differentiated	II	0.769231	83.4615	0	0	0	0	50.6667	1
137326	Female	66	Lower third	2.5	Poorly differentiated	II	1.61667	92.2222		0			99.5238	0
210560	Female	61	Lower third	3	Poorly differentiated	II	2.31579	93.1579	1	0	2	3	11.7	0
188032	Female	55	Lower third	4	Poorly differentiated	II	0.931034	102.414	0	0	0	0	73.6822	0
222671	Female	63	Lower third	5	Poorly differentiated	II	1.15	130.75	0	0	0	0	11	0
171231	Female	48	Lower third	4	Poorly differentiated	II	2.26667	132	0	0	0	1	79.5459	0
122172	Female	67	Lower third	6	Poorly differentiated	II	1.46154	139.231		0			114.717	0
143007	Female	47	Lower third	6	Poorly differentiated	II	1.38889	139.444		0			125.915	0
177282	Female	72	Lower third	4	Poorly differentiated	II	1.09375	143.125	1	1	1	1	79.2876	0
130763	Female	46	Lower third	5	Poorly differentiated	II	1	145.2		1			116.745	0
227043	Female	40	Lower third	3	Poorly differentiated	II	2.0625	146.875	0	0	0	1	40.448	0
246023	Female	49	Lower third	4	Poorly differentiated	II	1.78571	150.714	0	0	0	0	28.4333	0
234347	Female	39	Lower third	1.5	Poorly differentiated	II	3.16667	186.667	0	1	0	1	30.081	0
117153	Female	73	Lower third	6	Poorly differentiated	II	4.22222	197.222		2			122.681	0
141225	Female	77	Lower third	3.5	Poorly differentiated	II	2.53846	235.538	0	1	1	2	43.6467	0
206352	Female	55	Lower third	7	Poorly differentiated	II	1.23529	304.118	0	1	1	1	57.3793	0
215074	Female	71	Lower third	3	Poorly differentiated	II	19	445	2	1	1	2	46.6813	0
189636	Female	65	Lower third	5	Poorly differentiated	II	1.61058	126.442	0	0	0	0	69.9571	0
169054	Female	35	Lower third	3	Poorly differentiated	II	1.3	126.5	0	0	0	0	89.654	0
120872	Female	30	Lower third	2.5	Poorly differentiated	II	3.44545	206.364		1			107.121	0
195721	Female	34	Lower third	2	Poorly differentiated	II	0.931034	82.069	0	0	0	0	66.8222	0
228155	Female	78	Lower third	3	Poorly differentiated	II	2.25	117	0	0	0	1	13.2667	1
180060	Female	65	Lower third	2	Poorly differentiated	II	1.7	122	0	0	0	0	17.9333	1
192186	Female	69	Lower third	1	Poorly differentiated	II	1.88235	102.353	0	0	0	0	70.2144	0
226680	Female	63	Lower third	5	Poorly differentiated	II	2.08333	160	0	0	0	1	12.9559	0
141659	Female	53	Lower third	2.5	Poorly differentiated	II	1.43333	97		0			113.25	0
228246	Female	62	Lower third	2.5	Poorly differentiated	II	1.94444	155	0	0	0	0	42.9812	0
171856	Female	38	Lower third	0.6	Poorly differentiated	II	2.07692	144.615	0	0	0	1	88.2207	0
228758	Female	66	Lower third	4	Poorly differentiated	II	2.26667	105.4	0	0	0	1	39.3201	0
205905	Female	51	Lower third	6	Poorly differentiated	II	2	112.222	0	0	0	0	6.04333	0
213435	Female	63	Lower third	4	Poorly differentiated	II	1.07692	86.9231	0	0	0	0	54.6155	0
110384	Female	64	Lower third	6.5	Poorly differentiated	II	3.875	202.5		2			161.723	0
215436	Female	74	Lower third	3	Poorly differentiated	II	2.45455	139.727	0	0	0	1	47.0125	0
174547	Female	50	Lower third	5	Poorly differentiated	II	2.23923	227.751	1	1	1	2	65.5822	0
243652	Female	32	Lower third	3	Poorly differentiated	II	1.5303	78.0303	0	0	0	0	6.7	1
215802	Female	70	Lower third	5	Poorly differentiated	II	1.05	130	0	0	0	0	29.0793	0
174874	Female	29	Lower third	2	Poorly differentiated	II	1.15789	122.105	0	0	0	0	15.0821	0
231640	Female	54	Lower third	2.5	Poorly differentiated	II	2.5	237.5	0	0	0	1	22.3157	0
193891	Male	56	Lower third	4	Poorly differentiated	II	1.4486	57.4766	0	0	0	0	63.112	0
230433	Male	62	Lower third	5	Poorly differentiated	II	1.5	58.2143	0	0	0	0	16.6222	0
113912	Male	35	Lower third	3.5	Poorly differentiated	II	1.19231	61.5385		0			11.1667	0
224316	Male	60	Lower third	3	Poorly differentiated	II	1.4	72.3333	0	0	0	0	45.944	0
201256	Male	51	Lower third	0.8	Poorly differentiated	II	1.48919	74.8649	0	0	0	0	11.1667	1
116699	Male	44	Lower third	7	Poorly differentiated	II	1.36842	75.2632		0			137.487	0
130313	Male	45	Lower third	6	Poorly differentiated	II	2.1	82.3529		0			122.59	0
182587	Male	69	Lower third	4	Poorly differentiated	II	2.23618	82.9146	0	0	0	1	76.6795	0
193617	Male	66	Lower third	2	Poorly differentiated	II	1.83333	85	0	0	0	0	40.7	1
136405	Male	53	Lower third	5	Poorly differentiated	II	1.5625	87.5		0			0.5	0
124685	Male	54	Lower third	3	Poorly differentiated	II	1.45926	94.0741		0			29.5333	1
111653	Male	64	Lower third	6.5	Poorly differentiated	II	1.36	96.4		0			158.081	0
224088	Male	62	Lower third	4	Poorly differentiated	II	1.07692	96.9231	0	0	0	0	42.0143	0
190234	Male	66	Lower third	3.5	Poorly differentiated	II	1.96429	97.1429	0	0	0	0	10.0545	0
213177	Male	62	Lower third	2	Poorly differentiated	II	1.88889	97.7778	0	0	0	0	53.0098	0
199884	Male	52	Lower third	3	Poorly differentiated	II	1.27778	98.8889	0	0	0	0	50.7787	0
146880	Male	35	Lower third	3	Poorly differentiated	II	0.818182	99.5455		0			72.9667	0
176658	Male	55	Lower third	2.5	Poorly differentiated	II	1.22727	104.545	0	0	0	0	81.3477	0
183978	Male	43	Lower third	4	Poorly differentiated	II	1.5	105.5	0	0	0	0	52.9451	0
115855	Male	51	Lower third	6	Poorly differentiated	II	1.9963	110.741		0			91.4471	0
175656	Male	54	Lower third	2	Poorly differentiated	II	1	112.963	0	1	0	0	57.047	0
205204	Male	55	Lower third	2.5	Poorly differentiated	II	1.38889	126.111	1	0	1	1	41.2121	0
212389	Male	54	Lower third	7	Poorly differentiated	II	3.7619	138.095	0	1	0	1	12.9	1
114300	Male	41	Lower third	6	Poorly differentiated	II	2.84	144.667		0			159.812	0
202212	Male	61	Lower third	4	Poorly differentiated	II	1.75	145	0	0	0	0	35.01	0
193195	Male	64	Lower third	4	Poorly differentiated	II	2.1761	145.912	0	0	0	1	69.0781	0
220613	Male	54	Lower third	2.5	Poorly differentiated	II	2.5	150	0	0	0	1	47.0456	0
186014	Male	86	Lower third	2	Poorly differentiated	II	2.42857	155.714	0	0	0	1	78.0476	0
113095	Male	54	Lower third	2.7	Poorly differentiated	II	2.5	157.857		0			150.315	0
129715	Male	74	Lower third	4	Poorly differentiated	II	1.94737	157.895		0			51.1333	0
191794	Male	65	Lower third	7	Poorly differentiated	II	2.0977	159.77	0	0	1	2	66.2874	0
228268	Male	69	Lower third	3	Poorly differentiated	II	2.66667	168.889	0	1	0	1	17.6667	1
181248	Male	64	Lower third	4	Poorly differentiated	II	2.09565	170.435	1	1	1	2	78.2905	0
130508	Male	44	Lower third	3	Poorly differentiated	II	2.925	177.5		0			117.19	0
136816	Male	31	Lower third	5	Poorly differentiated	II	1.305	178		1			32.5333	0
178278	Male	37	Lower third	3	Poorly differentiated	II	1.31579	208.947	0	1	0	0	39.2787	0
231821	Male	48	Lower third	4	Poorly differentiated	II	13.6667	219.667	0	1	0	1	36.8164	0
114482	Male	73	Lower third	4	Poorly differentiated	II	3.95455	233.636		1			4	1
129433	Male	75	Lower third	5	Poorly differentiated	II	3.29375	236.25		2			103.067	1
220263	Male	56	Lower third	8	Poorly differentiated	II	3.7	241	0	1	0	1	13.3769	0
231727	Male	75	Lower third	9	Poorly differentiated	II	1.86667	256	0	1	0	0	37.6125	0
234955	Male	41	Lower third	5	Poorly differentiated	II	1.85714	262.857	0	1	0	0	23.7667	1
214948	Male	68	Lower third	2	Poorly differentiated	II	4.07692	291.538	1	2	1	2	18.1162	0
206855	Male	73	Lower third	6	Poorly differentiated	II	3.4	335	0	2	0	1	10.2798	0
169068	Male	41	Lower third	3	Poorly differentiated	II	4.14286	232.857	0	2	0	1	95.5455	0
138680	Male	65	Lower third	4	Poorly differentiated	II	4.12667	170		1			28.5667	0
230499	Male	62	Lower third	2	Poorly differentiated	II	3.46667	117.333	0	1	0	1	38.182	0
203498	Male	57	Lower third	2	Poorly differentiated	II	3.33333	127.778	0	1	0	1	55.3555	0
233550	Male	58	Lower third	2.5	Poorly differentiated	II	2.875	148.25	0	0	0	1	32.2115	0
214672	Male	53	Lower third	6	Poorly differentiated	II	13.2857	248.571	1	1	2	3	44.5113	0
144843	Male	55	Lower third	3.5	Poorly differentiated	II	1.09524	117.619		0			20.8667	0
195487	Male	60	Lower third	3	Poorly differentiated	II	1.21739	87.8261	0	0	0	0	46.8543	0
129162	Male	52	Lower third	2.5	Poorly differentiated	II	1.9	96.3636		0			101.912	0
194477	Male	75	Lower third	5	Poorly differentiated	II	2.77778	124.444	2	1	1	2	11.9333	1
218064	Male	46	Lower third	3	Poorly differentiated	II	1.62857	183.143	1	1	1	1	27.4543	0
212605	Male	40	Lower third	1	Poorly differentiated	II	2.33333	197.333	0	0	0	1	54.3333	0
177691	Male	51	Lower third	1.2	Poorly differentiated	II	2.22768	120.982	0	0	0	1	79.615	0
217440	Male	54	Lower third	3	Poorly differentiated	II	2	150.714	0	0	0	0	37.8571	0
138708	Male	40	Lower third	3	Poorly differentiated	II	2.02353	152.941		0			107.4	1
227339	Male	30	Lower third	4	Poorly differentiated	II	1.78571	85.7143	0	0	0	0	42.2137	0
211723	Male	61	Lower third	3.5	Poorly differentiated	II	3.5	188.333	0	1	0	1	48.3458	0
227829	Male	48	Lower third	1	Poorly differentiated	II	0.714286	112.857	1	0	1	1	40.3539	0
227351	Male	72	Lower third	2	Poorly differentiated	II	1.63636	102.727	0	0	0	0	40.1876	0
231539	Male	55	Lower third	2.5	Poorly differentiated	II	1.4	73.5	0	0	0	0	6.41311	0
168628	Male	48	Lower third	7	Poorly differentiated	II	1.61111	91.6667	0	0	0	0	15.5667	1
198979	Male	38	Lower third	3	Poorly differentiated	II	1.41176	77.6471	0	0	0	0	64.6822	0
176905	Male	44	Lower third	4	Poorly differentiated	II	2.11111	119.556	0	0	0	1	86.5886	0
143146	Male	53	Lower third	6	Poorly differentiated	II	1.40625	37.8125		0			13.7333	0
231500	Male	48	Lower third	2	Poorly differentiated	II	1.84	60.52	0	0	0	0	40.5439	0
192245	Male	62	Lower third	1	Poorly differentiated	II	0.874525	79.4677	0	0	0	0	70.9795	0
200015	Male	66	Lower third	4	Poorly differentiated	II	24.9333	186.667	0	1	0	1	2.56667	1
183431	Male	69	Lower third	2	Poorly differentiated	II	1.70588	101.765	0	0	1	1	80.1809	0
128826	Male	76	Lower third	3	Poorly differentiated	II	2.19333	90		0			53.2667	1
130646	Male	62	Lower third	6	Poorly differentiated	II	2.12308	133.846		0			105.349	0
216809	Male	67	Lower third	2	Poorly differentiated	II	7.57143	268.143	0	1	0	1	18.6793	0
226618	Male	77	Lower third	8	Poorly differentiated	II	2.3	77	0	0	0	1	38.0333	1
208194	Male	70	Lower third	3	Poorly differentiated	II	3.04762	125.238	0	1	0	1	57.0488	0
112152	Male	36	Lower third	5	Poorly differentiated	II	2.36842	97.3684		0			126.715	0
220081	Male	39	Lower third	2.5	Poorly differentiated	II	2.4375	152.312	0	0	0	1	48.8	0
207102	Male	69	Lower third	3	Poorly differentiated	II	6.88235	82.9412	1	1	0	1	31.7667	1
230711	Female	70	Upper third	3	Well differentiated	III	24.8	328	1	1	0	1	29.6667	1
174071	Female	48	Upper third	6	Well differentiated	III	4.75385	323.846	1	2	1	2	22.7785	0
174279	Female	74	Upper third	4	Well differentiated	III	1.52941	143.529	0	0	1	1	89.081	0
193884	Female	61	Upper third	3	Well differentiated	III	1.375	118.125	0	0	0	0	1.02274	0
233986	Female	62	Upper third	6	Well differentiated	III	2.73684	148.947	0	0	0	1	25.4667	1
210043	Female	58	Upper third	8	Well differentiated	III	3.07692	174.615	0	2	0	1	23.5667	1
210867	Female	56	Upper third	6	Well differentiated	III	7.88889	368.889	1	2	1	2	12.7333	1
231464	Female	67	Upper third	4	Well differentiated	III	1.6875	164.375	0	0	0	0	20.0667	1
146277	Female	50	Upper third	4	Well differentiated	III	2.44444	216.667		1			18.8333	1
189259	Female	64	Upper third	8	Well differentiated	III	4.5	186.25	0	1	0	1	14.0667	1
233161	Female	61	Upper third	14	Well differentiated	III	1.53571	106	0	0	0	0	14.3557	0
187457	Male	57	Upper third	5.5	Well differentiated	III	2.375	133.75	0	0	0	1	43.3769	0
173207	Male	56	Upper third	10	Well differentiated	III	2.63636	273.636	0	1	0	1	47.59	0
214882	Male	59	Upper third	5	Well differentiated	III	6.8	439	1	2	2	3	40.1	1
172575	Male	65	Upper third	4	Well differentiated	III	1.71698	455.66	0	1	0	0	28.1216	0
175486	Male	67	Upper third	8	Well differentiated	III	4.4	349	1	2	2	3	86.516	0
202630	Male	56	Upper third	3.5	Well differentiated	III	1.78571	211.429	0	0	0	0	53.056	0
209724	Male	64	Upper third	3.5	Well differentiated	III	2.25	98.3333	0	0	0	1	32.1785	0
125490	Male	52	Upper third	2.5	Well differentiated	III	4.87143	281.429		1			129.149	0
179834	Male	68	Upper third	6	Well differentiated	III	4.26	140	1	1	1	2	24.7667	1
179012	Male	68	Upper third	3.5	Well differentiated	III	1.88235	161.176	0	0	0	0	20.2539	0
224708	Male	62	Upper third	7	Well differentiated	III	2.2	124	0	0	0	1	34.9894	0
210752	Male	64	Upper third	3	Well differentiated	III	2.15789	97.8947	0	0	0	1	1.1	1
182294	Male	62	Upper third	7	Well differentiated	III	3.41667	169.444	0	2	0	1	19.2895	0
232017	Male	47	Upper third	6	Well differentiated	III	4	231.429	1	2	1	2	22.3542	0
182610	Male	47	Upper third	6	Well differentiated	III	4.41667	197.5	1	1	2	3	32.0667	1
225479	Male	68	Upper third	5	Well differentiated	III	1.10345	57	0	0	0	0	40.8482	0
184515	Male	57	Upper third	3	Well differentiated	III	2.77778	135.556	0	0	0	1	77.3828	0
182266	Male	68	Upper third	8	Well differentiated	III	3.38889	242.222	1	2	1	2	18.2333	1
191028	Male	69	Upper third	4	Well differentiated	III	11.6769	370.769	1	1	1	2	33.9	1
216098	Male	59	Upper third	4	Well differentiated	III	1.85	79.6	0	0	0	0	7.28699	0
231256	Male	51	Upper third	2.5	Well differentiated	III	1.57143	190.476	0	1	0	0	31.055	0
223704	Male	65	Upper third	4	Well differentiated	III	1.51613	57.0968	0	0	0	0	42.3473	0
149058	Male	69	Upper third	5	Well differentiated	III	0.689655	74.1379		0			62.1333	1
171412	Male	75	Upper third	12	Well differentiated	III	1.33333	178.889	1	1	2	2	26.4	1
170559	Male	41	Upper third	8	Well differentiated	III	2.21739	116.522	0	0	0	1	85.8547	0
184587	Male	57	Upper third	6	Well differentiated	III	3.8125	171.875	0	1	0	1	19.8667	1
221099	Male	75	Upper third	11	Well differentiated	III	2.93333	142.867	0	0	0	1	0.5	0
134557	Male	60	Upper third	5	Well differentiated	III	3.9	146.364		1			6.5	1
227177	Male	80	Upper third	5	Well differentiated	III	3.2	129.333	1	1	1	2	25.1667	1
194173	Male	68	Upper third	6	Well differentiated	III	3.05	162.222	0	1	0	1	29.1461	0
225653	Male	71	Upper third	5	Well differentiated	III	2	150.5	0	1	0	0	14.3333	1
228906	Male	74	Upper third	4	Well differentiated	III	4.42857	248.571	0	2	0	1	40.1227	0
111177	Male	74	Upper third	4	Well differentiated	III	1.25	70.8333		0			6.43333	1
186885	Male	59	Upper third	5.5	Well differentiated	III	2	112.353	0	0	0	0	69.4476	0
185258	Male	80	Upper third	3	Well differentiated	III	2.0473	160.135	0	0	0	1	8.83333	1
177925	Male	84	Upper third	4	Well differentiated	III	1.43125	85.625	0	0	0	0	85.7122	0
208107	Male	57	Upper third	4	Well differentiated	III	1.25	65.9375	0	0	0	0	58.8224	0
204729	Male	59	Upper third	4	Well differentiated	III	2.17143	147.857	0	0	0	1	28.3333	1
168692	Male	55	Upper third	4	Well differentiated	III	2.57143	226.429	0	1	0	1	18.7	1
188842	Male	54	Upper third	5	Well differentiated	III	1.95261	165.403	0	1	0	0	36.2333	1
192005	Male	64	Upper third	5	Well differentiated	III	3.23077	132.308	0	1	0	1	23.6463	0
172134	Male	59	Upper third	6	Well differentiated	III	2.30435	137.391	1	1	1	2	23.8667	1
177906	Male	64	Upper third	5	Well differentiated	III	3.73333	108.667	0	1	0	1	15.5333	0
225896	Male	49	Upper third	5	Well differentiated	III	4.91667	169.167	0	1	0	1	8.63333	1
170193	Male	53	Upper third	4	Well differentiated	III	2.48	141.2	0	1	0	1	49.8131	0
141620	Male	66	Upper third	3	Well differentiated	III	0.529412	75.2941		0			15.2333	1
217828	Male	61	Upper third	8	Well differentiated	III	1.9375	97.5	0	0	0	0	19.6333	1
188146	Male	62	Upper third	6	Well differentiated	III	1.88235	115.882	0	0	0	0	13.6667	1
232246	Male	62	Upper third	4	Well differentiated	III	1.27273	69.5455	0	0	0	0	26.6491	0
184899	Male	54	Upper third	2	Well differentiated	III	1.21212	59.0909	0	0	0	0	7.43333	1
220165	Male	68	Upper third	5	Well differentiated	III	1.42857	146.643	0	0	0	0	18.4667	1
180910	Male	61	Upper third	5.5	Well differentiated	III	2.23009	115.044	0	0	0	1	63.2	1
177701	Male	69	Upper third	4	Well differentiated	III	1.66667	129.167	0	0	0	0	7.3	1
188592	Male	68	Upper third	5	Well differentiated	III	0.741935	72.9032	0	0	0	0	51.316	0
180325	Male	65	Upper third	3	Well differentiated	III	2.60131	116.993	0	0	0	1	14	1
181702	Male	35	Upper third	4	Well differentiated	III	3.6	347.778	1	2	1	2	75.3886	0
115025	Male	57	Upper third	3	Well differentiated	III	1.68421	112.105		0			13.0667	1
229100	Male	61	Upper third	3	Well differentiated	III	1.82353	144.706	0	0	0	0	17	1
144972	Male	75	Upper third	6	Well differentiated	III	3.6	291		1			0.5	0
212805	Male	48	Upper third	15	Well differentiated	III	7.44444	259.444	1	1	2	3	1.5	1
206828	Male	58	Upper third	5	Well differentiated	III	19.1667	171.667	1	1	0	1	5	1
183053	Male	68	Middle third	7	Well differentiated	III	3	153.889	0	0	0	1	49.5333	0
224187	Male	57	Middle third	3.5	Well differentiated	III	2.23077	163.462	0	0	0	1	43.545	0
227695	Male	56	Middle third	5.5	Well differentiated	III	1.86364	87.7273	0	0	0	0	43.0899	0
226434	Male	63	Middle third	6	Well differentiated	III	3.33333	151.905	1	2	2	3	40.8477	0
181793	Male	54	Middle third	8	Well differentiated	III	2.30857	215.143	1	1	0	1	25.8333	1
205462	Male	60	Middle third	6	Well differentiated	III	4.3125	265	0	1	0	1	17.5667	1
117815	Male	65	Middle third	2	Well differentiated	III	3.13333	220		2			4.93333	1
117954	Female	48	Lower third	3	Well differentiated	III	13.4444	355.556		2			39.7333	0
110624	Female	49	Lower third	7	Well differentiated	III	1.71429	320.714		1			102.845	0
187084	Female	77	Lower third	6	Well differentiated	III	1.0898	213.061	0	1	0	0	24.0333	1
221435	Female	56	Lower third	7	Well differentiated	III	4.16667	453	0	1	0	1	32.8667	1
227186	Female	58	Lower third	7	Well differentiated	III	2.6875	183.75	0	0	1	2	38.9448	0
178724	Female	78	Lower third	3	Well differentiated	III	3.075	240	0	1	0	1	69.8	0
233397	Female	57	Lower third	4	Well differentiated	III	2.06667	186.333	0	0	0	1	38.4801	0
187275	Male	59	Lower third	5	Well differentiated	III	2.84211	254.737	0	1	0	1	76.3127	0
192778	Male	69	Lower third	5	Well differentiated	III	0.973422	67.4419	1	0	1	1	37.5333	1
214995	Male	62	Lower third	3	Well differentiated	III	1.61538	85.7692	1	0	1	1	44.8153	0
147804	Male	63	Lower third	8	Well differentiated	III	1.16216	86.2162		1			49.7496	0
169099	Male	57	Lower third	4	Well differentiated	III	3.11111	154.444	0	1	0	1	87.3144	0
213491	Male	61	Lower third	7	Well differentiated	III	1.64	81.6	0	0	0	0	8.6877	0
170796	Male	66	Lower third	3	Well differentiated	III	2.5	162.857	0	0	0	1	85.488	0
211779	Male	62	Lower third	7	Well differentiated	III	2.3	145.5	0	0	0	1	9.06667	1
192267	Male	58	Lower third	3	Well differentiated	III	3.90452	98.995	0	1	0	1	4.5433	0
187920	Male	24	Lower third	5	Well differentiated	III	3.47333	130	0	1	0	1	16.5333	1
198107	Male	58	Lower third	7	Well differentiated	III	0.973333	104	0	0	0	0	35.8333	1
145836	Male	49	Lower third	4	Well differentiated	III	1.95	141.5		0			122.282	0
225863	Male	46	Lower third	3.5	Well differentiated	III	15.75	347.5	0	1	0	1	13.5333	1
204592	Male	48	Lower third	4	Well differentiated	III	1.35294	175.294	0	0	0	0	34.8667	1
176791	Male	59	Lower third	3	Well differentiated	III	4.02	251	0	1	0	1	39.4333	1
115609	Male	50	Lower third	6	Well differentiated	III	1.54074	150.741		1			145.157	0
199374	Male	74	Lower third	3	Well differentiated	III	1.35294	144.118	0	0	0	0	59.3543	0
204778	Male	59	Lower third	6	Well differentiated	III	1.875	210.417	1	1	1	1	45.9	1
173492	Female	54	Upper third	3	Poorly differentiated	III	1.92857	85	1	0	1	1	9.1	1
175316	Female	75	Upper third	4	Poorly differentiated	III	1.8	97.6	0	0	0	0	88.9217	0
203672	Female	61	Upper third	4.5	Poorly differentiated	III	2.56923	163.077	0	0	0	1	13.2	1
135046	Female	62	Upper third	6	Poorly differentiated	III	2.77778	292.778		1			116.547	0
219428	Female	53	Upper third	8	Poorly differentiated	III	1.66667	131.667	1	1	1	1	48.0667	0
169177	Female	56	Upper third	5	Poorly differentiated	III	1.57895	174.211	0	1	0	0	44.2464	0
167569	Female	58	Upper third	3	Poorly differentiated	III	1.61538	90.3846	0	0	0	0	31.1667	1
186523	Female	70	Upper third	4	Poorly differentiated	III	1.69231	170	0	0	0	0	63.1483	0
185869	Female	72	Upper third	5	Poorly differentiated	III	1.54487	189.103	0	0	1	1	63.8482	0
191165	Female	60	Upper third	5	Poorly differentiated	III	2.375	137.5	0	0	0	1	8.46667	1
219475	Female	53	Upper third	8	Poorly differentiated	III	3.85714	191.429	1	2	0	1	42.2446	0
193986	Female	74	Upper third	4	Poorly differentiated	III	2.23529	115	1	1	0	1	1.31226	0
194314	Female	53	Upper third	4	Poorly differentiated	III	1.55769	110.096	0	0	0	0	28.0333	1
202051	Female	62	Upper third	5	Poorly differentiated	III	1.66667	195.833	0	0	0	0	61.8881	0
187349	Female	73	Upper third	6	Poorly differentiated	III	4.83333	393.333	0	1	0	1	62.8	1
140698	Female	85	Upper third	5	Poorly differentiated	III	2.37931	119.31		1			6.83333	1
166000	Female	54	Upper third	4	Poorly differentiated	III	1.04545	54.0909	1	0	1	1	36.6667	1
173732	Female	49	Upper third	4	Poorly differentiated	III	1.27778	168.889	0	1	0	0	11	1
225130	Female	69	Upper third	5	Poorly differentiated	III	1.47368	130.526	0	0	0	0	25.9667	1
172473	Female	70	Upper third	3	Poorly differentiated	III	2.17647	180	0	1	0	1	23.3333	1
220528	Female	61	Upper third	8	Poorly differentiated	III	3.43478	116.957	2	1	1	2	11.1667	1
195782	Female	60	Upper third	4	Poorly differentiated	III	1.9	99.5	0	0	0	0	28.4333	1
214731	Female	39	Upper third	3	Poorly differentiated	III	2.36364	189.636	0	0	0	1	3.6	1
227324	Female	60	Upper third	7	Poorly differentiated	III	4	231.429	0	1	0	1	40.2208	0
218658	Female	66	Upper third	6	Poorly differentiated	III	3	179.524	1	1	1	2	12.5	1
126329	Female	54	Upper third	4	Poorly differentiated	III	1.06667	112.917		0			8.4	1
225589	Female	70	Upper third	3	Poorly differentiated	III	29.2	170	1	1	0	1	5.1	1
215257	Female	35	Upper third	8	Poorly differentiated	III	3.46667	265.867	0	2	0	1	46.6781	0
115673	Female	69	Upper third	4	Poorly differentiated	III	2.31538	186.154		0			41.3	1
189622	Female	65	Upper third	5	Poorly differentiated	III	1.68571	169.714	0	0	0	0	18.447	0
140596	Female	45	Upper third	5	Poorly differentiated	III	1.08333	104.583		0			61.7	1
202490	Female	79	Upper third	4.5	Poorly differentiated	III	2.31111	123.333	0	0	0	1	16.3333	1
218259	Female	57	Upper third	5	Poorly differentiated	III	3.23529	177.647	0	2	0	1	41.3221	0
213800	Female	64	Upper third	9	Poorly differentiated	III	2.52632	103.158	1	0	1	2	47.8552	0
145731	Female	34	Upper third	10	Poorly differentiated	III	2.81818	132.273		0			122.957	0
222041	Female	60	Upper third	6	Poorly differentiated	III	1.04762	78.9524	0	0	0	0	4	0
207346	Female	70	Upper third	5	Poorly differentiated	III	2.92593	114.074	1	1	0	1	43.0495	0
172660	Female	54	Upper third	4	Poorly differentiated	III	0.692308	91.9231	0	0	0	0	41.98	0
149048	Female	56	Upper third	3	Poorly differentiated	III	0.782609	88.2609		0			18.1	0
201436	Female	65	Upper third	4	Poorly differentiated	III	1.5875	151.875	0	0	0	0	39.0333	1
187239	Female	74	Upper third	6	Poorly differentiated	III	2.5	170	0	0	0	1	45.6162	0
201378	Female	65	Upper third	8	Poorly differentiated	III	1.82	227.5	0	1	1	1	12.0333	1
184695	Female	52	Upper third	6	Poorly differentiated	III	1.25	86.875	0	0	0	0	16.2667	1
219210	Female	72	Upper third	6	Poorly differentiated	III	2.53333	163.333	1	0	1	2	0.5	0
201657	Female	51	Upper third	4	Poorly differentiated	III	3.55333	342	0	2	0	1	6.33333	1
202951	Female	68	Upper third	7	Poorly differentiated	III	1.8	148	0	0	0	0	7.83333	1
143256	Female	51	Upper third	3	Poorly differentiated	III	1.61538	183.077		0			3.46667	0
194164	Female	65	Upper third	5	Poorly differentiated	III	5.34444	157.778	0	1	0	1	33.0333	1
182583	Female	69	Upper third	8	Poorly differentiated	III	2.5	142.143	0	0	0	1	23.0333	1
213610	Female	74	Upper third	8	Poorly differentiated	III	2.15	130	1	0	2	3	2	1
186978	Female	70	Upper third	7	Poorly differentiated	III	3.41667	205.833	0	1	1	2	1.86667	1
201566	Female	66	Upper third	4	Poorly differentiated	III	2.35263	117.895	1	0	2	3	12.0667	1
202316	Female	67	Upper third	5	Poorly differentiated	III	1.85714	114.762	0	0	0	0	63.4575	0
222622	Female	79	Upper third	3	Poorly differentiated	III	1.4	93	0	0	0	0	7.93333	1
144695	Female	59	Upper third	4.5	Poorly differentiated	III	1.2963	100.741		0			10.9667	1
193479	Female	50	Upper third	7	Poorly differentiated	III	2.76923	133.846	2	1	1	2	11.1333	1
127573	Female	68	Upper third	5	Poorly differentiated	III	3.24	156.8		2			23.4333	1
110168	Female	47	Upper third	3	Poorly differentiated	III	1.2	66		0			27.9333	1
216200	Female	68	Upper third	3	Poorly differentiated	III	1.95652	87.3913	1	0	2	2	16.7333	1
146335	Female	63	Upper third	7	Poorly differentiated	III	3	122.143		0			8.73333	1
197383	Female	47	Upper third	4	Poorly differentiated	III	1.77727	120.455	0	0	0	0	7.7	1
189501	Female	53	Upper third	2	Poorly differentiated	III	2.71429	151.429	0	0	0	1	15.8667	1
199239	Female	71	Upper third	4	Poorly differentiated	III	1.65	225	0	0	0	0	13.2667	1
170900	Female	56	Upper third	5	Poorly differentiated	III	1.53846	111.154	0	0	0	0	6.13333	1
189747	Female	62	Upper third	5	Poorly differentiated	III	1.94149	112.766	0	0	0	0	18	1
172096	Female	62	Upper third	7	Poorly differentiated	III	1.78125	8.125	0	0	0	0	35.6667	1
170228	Female	56	Upper third	20	Poorly differentiated	III	1.84211	115.263	1	0	1	1	12.1	1
214467	Female	62	Upper third	5	Poorly differentiated	III	2.47059	199.706	0	1	0	1	15	1
199007	Male	69	Upper third	3	Poorly differentiated	III	1.89167	44.1667	1	0	0	0	10.6667	1
171845	Male	62	Upper third	4	Poorly differentiated	III	1.88462	111.538	0	0	0	0	87.0564	0
170082	Male	54	Upper third	2.5	Poorly differentiated	III	1.94737	142.632	0	0	0	0	93.522	0
215594	Male	74	Upper third	6	Poorly differentiated	III	2.61538	142.846	0	0	1	2	1.4	1
141701	Male	53	Upper third	5	Poorly differentiated	III	1.77273	144.091		1			59.8333	1
171823	Male	57	Upper third	4	Poorly differentiated	III	2.17647	164.118	0	0	0	1	32.9333	1
144623	Male	45	Upper third	10	Poorly differentiated	III	8	308.947		2			87.2765	0
210620	Male	58	Upper third	2	Poorly differentiated	III	1.19444	35.2778	0	0	0	0	55.8218	0
232383	Male	75	Upper third	4	Poorly differentiated	III	2.72727	179.091	0	0	0	1	38.7132	0
216483	Male	76	Upper third	4.5	Poorly differentiated	III	1.96296	91.4815	1	0	1	1	15.9667	1
214287	Male	64	Upper third	5	Poorly differentiated	III	0.727273	92.7273	0	0	0	0	28.6667	0
118827	Male	46	Upper third	6	Poorly differentiated	III	2.5875	135.625		0			45.8333	0
229824	Male	68	Upper third	3.5	Poorly differentiated	III	3.4	213.533	1	2	1	2	41.7333	0
194436	Male	56	Upper third	8	Poorly differentiated	III	6.4	279.231	1	2	1	2	23.5	1
232431	Male	60	Upper third	6	Poorly differentiated	III	2.07143	163.571	1	0	1	2	29.6554	0
199930	Male	47	Upper third	6	Poorly differentiated	III	1.66667	72.381	0	0	0	0	12.3667	1
232490	Male	46	Upper third	5.5	Poorly differentiated	III	1.69231	101.538	0	0	0	0	38.3231	0
147277	Male	64	Upper third	5	Poorly differentiated	III	2.05263	101.579		0			38.3667	1
228711	Male	68	Upper third	6	Poorly differentiated	III	2.78571	162.857	0	0	0	1	39.2892	0
190009	Male	67	Upper third	5	Poorly differentiated	III	3.23529	111.765	0	1	0	1	74.4113	0
194566	Male	55	Upper third	3	Poorly differentiated	III	2	154.783	0	1	0	0	61.5123	0
199806	Male	37	Upper third	2.5	Poorly differentiated	III	2	178	1	1	1	1	53.0099	0
238390	Male	72	Upper third	3	Poorly differentiated	III	2.9	180	0	0	0	1	8.43333	1
202730	Male	39	Upper third	20	Poorly differentiated	III	3.33333	237.222	1	2	1	2	9.36667	1
215125	Male	68	Upper third	5	Poorly differentiated	III	1.26087	98.6522	0	0	0	0	6.03333	1
148238	Male	62	Upper third	5	Poorly differentiated	III	1.5	74.5		0			119.133	0
199563	Male	71	Upper third	3	Poorly differentiated	III	2.04286	177.143	0	0	0	1	24.5667	1
226941	Male	70	Upper third	2	Poorly differentiated	III	1.75	119	0	0	0	0	32.9157	0
227845	Male	66	Upper third	3	Poorly differentiated	III	4.88235	174.118	0	1	0	1	30.0667	1
229879	Male	65	Upper third	3	Poorly differentiated	III	3.05882	176.471	0	1	0	1	30.4333	1
213478	Male	66	Upper third	7	Poorly differentiated	III	2.42857	150	0	0	0	1	21.0667	1
139723	Male	40	Upper third	7	Poorly differentiated	III	3.66154	316.923		2			115.779	0
212986	Male	68	Upper third	2	Poorly differentiated	III	1.47368	89.4737	0	0	0	0	48.4878	0
193757	Male	71	Upper third	4	Poorly differentiated	III	1.71429	95.2381	0	0	0	0	9.16667	1
207443	Male	70	Upper third	4	Poorly differentiated	III	1.64706	188.235	0	1	0	0	34.2667	1
115593	Male	62	Upper third	4	Poorly differentiated	III	1.5	138.636		1			16.6333	1
189140	Male	51	Upper third	4	Poorly differentiated	III	3.92857	199.286	0	1	0	1	53.2211	0
231073	Male	65	Upper third	5	Poorly differentiated	III	2.18182	269.091	0	0	0	1	37.4824	0
222934	Male	57	Upper third	5	Poorly differentiated	III	15.75	620	1	1	1	2	24.0667	1
186215	Male	76	Upper third	4	Poorly differentiated	III	2.3	77.5	0	0	0	1	4.2	1
144415	Male	72	Upper third	2	Poorly differentiated	III	1.25	107.5		0			71.9667	1
180311	Male	72	Upper third	4	Poorly differentiated	III	1.18519	63.7037	0	0	0	0	76.6157	0
173445	Male	61	Upper third	9	Poorly differentiated	III	2.76329	213.043	1	1	1	2	10	1
230793	Male	63	Upper third	5	Poorly differentiated	III	5.66667	160	0	1	0	1	40.9109	0
227567	Male	63	Upper third	7	Poorly differentiated	III	1.44	104.8	0	0	0	0	39.9879	0
227185	Male	59	Upper third	6	Poorly differentiated	III	13.4	482	1	2	0	1	10.0878	0
218143	Male	63	Upper third	6	Poorly differentiated	III	3.15385	103.077	1	1	0	1	45.9884	0
161279	Male	65	Upper third	6	Poorly differentiated	III	2.26667	185.333	0	0	0	1	4.96667	1
174138	Male	37	Upper third	5	Poorly differentiated	III	2.83333	265.556	1	1	1	2	34.1333	1
126456	Male	40	Upper third	4	Poorly differentiated	III	2.15312	87.1875		0			8.1	0
236127	Male	42	Upper third	4	Poorly differentiated	III	1.82759	64.4828	0	0	0	0	19	1
226710	Male	61	Upper third	6	Poorly differentiated	III	1.7	79	0	0	0	0	25.8	1
226842	Male	61	Upper third	3	Poorly differentiated	III	3.17647	184.118	1	2	1	2	1.91566	0
117252	Male	28	Upper third	5	Poorly differentiated	III	1.98947	207.895		1			0.5	0
233399	Male	62	Upper third	2	Poorly differentiated	III	1.8	102.5	0	0	0	0	31.481	0
192568	Male	51	Upper third	4	Poorly differentiated	III	9.625	108.088	1	1	0	1	38.0118	0
228251	Male	53	Upper third	4	Poorly differentiated	III	2.91667	211.667	0	0	0	1	39.555	0
204044	Male	59	Upper third	5	Poorly differentiated	III	2.65517	248.276	0	1	1	2	5.1	1
225460	Male	55	Upper third	6	Poorly differentiated	III	2.9	149.5	1	0	1	2	40.2333	0
189444	Male	53	Upper third	6	Poorly differentiated	III	2	135	0	0	1	1	12	1
211745	Male	53	Upper third	11	Poorly differentiated	III	2.06667	74	0	0	0	1	15.416	0
191050	Male	56	Upper third	4	Poorly differentiated	III	1.03226	62.5806	0	0	1	1	6.91066	0
232772	Male	59	Upper third	3	Poorly differentiated	III	1.31818	52.9091	0	0	0	0	17.8	1
183945	Male	70	Upper third	9	Poorly differentiated	III	1.43478	99.1304	1	0	1	1	17.1333	1
219604	Male	54	Upper third	9	Poorly differentiated	III	2.35714	144.5	0	0	0	1	39.6547	0
214864	Male	51	Upper third	4	Poorly differentiated	III	3.53333	109.333	0	1	0	1	52.8546	0
212440	Male	72	Upper third	5	Poorly differentiated	III	7.85714	281.429	1	1	1	2	7.2	1
184104	Male	54	Upper third	4	Poorly differentiated	III	1.32738	120.833	0	0	0	0	35.1	1
187062	Male	62	Upper third	6	Poorly differentiated	III	1.26	129.333	0	0	1	1	20.2	1
172128	Male	54	Upper third	5	Poorly differentiated	III	2.52632	155.263	0	0	0	1	88.1476	0
186336	Male	49	Upper third	4	Poorly differentiated	III	1.57692	114.231	0	0	0	0	77.0197	0
179353	Male	73	Upper third	3	Poorly differentiated	III	1.75	125	0	0	0	0	12.0333	1
174228	Male	44	Upper third	10	Poorly differentiated	III	1.85714	145.238	0	1	0	0	81.7148	0
193714	Male	69	Upper third	6	Poorly differentiated	III	4.06667	146.667	0	1	0	1	20.3667	1
123338	Male	58	Upper third	4	Poorly differentiated	III	1.35833	165		1			113.123	0
188862	Male	61	Upper third	3	Poorly differentiated	III	2.15584	87.3377	1	0	0	1	33.7333	1
180574	Male	63	Upper third	2	Poorly differentiated	III	2.52381	88.5714	0	0	0	1	8.93333	1
187911	Male	52	Upper third	2	Poorly differentiated	III	0.724138	106.207	0	1	0	0	25.7333	1
209584	Male	71	Upper third	3	Poorly differentiated	III	2.21053	111.579	1	0	2	3	19.2667	1
232427	Male	63	Upper third	5	Poorly differentiated	III	3.3	145	1	1	2	3	11.3333	1
176650	Male	68	Upper third	7	Poorly differentiated	III	1.38889	81.1111	0	0	0	0	7.33333	1
193277	Male	36	Upper third	7	Poorly differentiated	III	2.07884	135.685	0	1	0	1	21.6667	1
218402	Male	60	Upper third	8	Poorly differentiated	III	1.76471	121.176	0	0	0	0	22.213	0
191808	Male	72	Upper third	3.5	Poorly differentiated	III	0.996667	53.3333	0	0	0	0	18	1
207033	Male	74	Upper third	5	Poorly differentiated	III	1.18421	57.8947	0	0	0	0	21.6	1
197338	Male	69	Upper third	4	Poorly differentiated	III	1.77619	93.3333	0	0	0	0	29.1333	1
143242	Male	76	Upper third	7	Poorly differentiated	III	3.29412	177.647		2			10.7667	1
201793	Male	69	Upper third	3.5	Poorly differentiated	III	2.16538	68.0769	0	0	0	1	20.9667	1
199894	Male	75	Upper third	4	Poorly differentiated	III	1.27407	62.963	0	0	0	0	30.1333	1
226574	Male	60	Upper third	3	Poorly differentiated	III	2.27273	175.455	0	0	0	1	9.84791	0
145451	Male	44	Upper third	5	Poorly differentiated	III	1.06897	98.6207		0			119.149	0
184378	Male	80	Upper third	5	Poorly differentiated	III	2.15569	108.982	1	0	1	2	9	1
223001	Male	65	Upper third	5	Poorly differentiated	III	1.83333	114.444	0	0	0	0	41.7667	1
200579	Male	72	Upper third	5	Poorly differentiated	III	2.90909	140.909	1	0	2	3	49.4333	1
194864	Male	47	Upper third	15	Poorly differentiated	III	3.36879	339.716	2	2	2	3	14.5667	1
184898	Male	75	Upper third	9	Poorly differentiated	III	3.0411	179.452	1	1	1	2	78.6446	0
205169	Male	52	Upper third	3	Poorly differentiated	III	1.62195	62.6829	2	0	1	1	36.6667	1
128659	Male	42	Upper third	5	Poorly differentiated	III	4.24138	91.3793		1			20.5667	1
200676	Male	43	Upper third	3	Poorly differentiated	III	0.962963	105.926	0	0	0	0	41.6155	0
180117	Male	74	Upper third	6	Poorly differentiated	III	2.82353	144.118	0	0	0	1	5.35673	0
192705	Male	50	Upper third	5	Poorly differentiated	III	4.32576	190.152	1	1	2	3	64.7431	0
208484	Male	56	Upper third	3	Poorly differentiated	III	2	75.3125	0	0	0	0	53.4223	0
115553	Male	64	Upper third	6	Poorly differentiated	III	2.66364	60.9091		0			9.9	1
208012	Male	68	Upper third	12	Poorly differentiated	III	1.875	85.625	0	0	0	0	11.411	0
233979	Male	64	Upper third	3.5	Poorly differentiated	III	2.34783	85.2174	0	0	0	1	7.33333	1
198973	Male	53	Upper third	3	Poorly differentiated	III	3.05556	77.7778	0	1	0	1	59.2	1
189985	Male	65	Upper third	6	Poorly differentiated	III	1.05882	140.588	0	0	0	0	47.9667	1
208599	Male	54	Upper third	5	Poorly differentiated	III	2.18182	246.364	0	0	0	1	4.66667	1
143762	Male	79	Upper third	5	Poorly differentiated	III	3.53846	270.769		2			37.1333	1
207449	Male	66	Upper third	7	Poorly differentiated	III	1	59.7674	0	0	0	0	21.2	1
209971	Male	53	Upper third	2	Poorly differentiated	III	2.78947	107.368	1	0	2	3	22.4	1
146542	Male	41	Upper third	6	Poorly differentiated	III	1.625	75		0			65.5667	1
191082	Male	47	Upper third	11	Poorly differentiated	III	2.16667	177.778	1	1	1	2	42.0333	1
226583	Male	65	Upper third	5	Poorly differentiated	III	2.44444	170.556	0	1	0	1	39.7479	0
226145	Male	61	Upper third	10	Poorly differentiated	III	2.92857	136.429	0	0	0	1	17.9667	1
218438	Male	56	Upper third	6	Poorly differentiated	III	2.25	107.312	0	0	0	1	30.5333	1
115582	Male	58	Upper third	3	Poorly differentiated	III	4.56154	109.231		1			2.6	1
112745	Male	46	Upper third	5	Poorly differentiated	III	1.57143	156.19		1			13.1333	1
149645	Male	73	Upper third	3	Poorly differentiated	III	6.45455	223.636		1			20.9333	1
193613	Male	63	Upper third	5	Poorly differentiated	III	2.8125	251.389	0	1	0	1	10.8333	1
118934	Male	61	Upper third	8	Poorly differentiated	III	2.53846	297.692		1			146.313	0
214943	Male	60	Upper third	4	Poorly differentiated	III	4.91667	301	0	2	0	1	38.4333	1
185303	Male	70	Upper third	6	Poorly differentiated	III	3.27778	157.778	1	1	1	2	8.1	1
184009	Male	54	Upper third	3.3	Poorly differentiated	III	1.01825	78.8321	0	0	0	0	6.96667	1
198647	Male	53	Upper third	6	Poorly differentiated	III	1.60698	79.0698	1	1	0	0	18.8333	1
182419	Male	54	Upper third	5	Poorly differentiated	III	2.51852	94.8148	0	0	0	1	17	1
218857	Male	78	Upper third	3.5	Poorly differentiated	III	3.25	203.417	0	1	0	1	6	0
133544	Male	65	Upper third	6	Poorly differentiated	III	2.01875	136.25		0			60.1333	1
140589	Male	60	Upper third	5	Poorly differentiated	III	1.11538	78.0769		0			46.3667	1
170530	Male	73	Upper third	6	Poorly differentiated	III	2.53333	143.333	0	0	0	1	16.6	1
214242	Male	60	Upper third	8	Poorly differentiated	III	2	147.333	0	0	0	0	16.1333	1
135662	Male	44	Upper third	5	Poorly differentiated	III	2.02667	131.333		0			120.481	0
214733	Male	43	Upper third	12	Poorly differentiated	III	5	239	0	1	0	1	48.0872	0
169631	Male	55	Upper third	9	Poorly differentiated	III	2.625	214.375	2	1	2	3	0.5	0
220149	Male	46	Upper third	3	Poorly differentiated	III	2	81.0526	0	0	0	0	47.4201	0
201324	Male	58	Upper third	5	Poorly differentiated	III	2.08333	110.833	0	0	0	1	34.2788	0
197345	Male	48	Upper third	3	Poorly differentiated	III	2.71765	121.176	0	0	0	1	18.4333	1
222122	Male	56	Upper third	4	Poorly differentiated	III	2.77778	252.222	0	0	0	1	18.3876	0
221755	Male	34	Upper third	10	Poorly differentiated	III	3.71429	335.714	0	1	0	1	40.9115	0
168709	Male	53	Upper third	7	Poorly differentiated	III	2.3	112	0	0	0	1	20.6333	1
124012	Male	56	Upper third	15	Poorly differentiated	III	2.71111	125.556		0			69.9795	0
206483	Male	69	Upper third	8	Poorly differentiated	III	3.875	238.125	1	2	1	2	5.93333	1
246332	Male	66	Upper third	4	Poorly differentiated	III	5.1	187	0	1	0	1	30.3126	0
193150	Male	41	Upper third	7	Poorly differentiated	III	5.29545	232.576	1	2	1	2	13.8333	1
231520	Male	56	Upper third	2.5	Poorly differentiated	III	17.5714	204.286	1	1	0	1	24.3	1
199742	Male	69	Upper third	11	Poorly differentiated	III	2.01667	204.444	1	1	2	3	10.9	1
116564	Male	57	Upper third	4	Poorly differentiated	III	1.99412	95.2941		0			30.1	0
202180	Male	70	Upper third	5	Poorly differentiated	III	17.6	438.333	1	1	0	1	9.7	1
193002	Male	48	Upper third	10	Poorly differentiated	III	2.57391	196.957	1	1	1	2	30.9111	0
137055	Male	51	Upper third	4	Poorly differentiated	III	0.96875	99.375		0			10	1
225253	Male	71	Upper third	1.5	Poorly differentiated	III	3.5	153.571	1	1	1	2	1.14726	0
181515	Male	49	Upper third	6	Poorly differentiated	III	2.01235	100.412	0	0	0	1	29.0333	1
190637	Male	49	Upper third	4	Poorly differentiated	III	1.74534	67.0807	0	0	0	0	11.6667	1
241936	Male	57	Upper third	11	Poorly differentiated	III	3.20886	232.911	0	2	0	1	10.8333	1
148648	Male	50	Upper third	6	Poorly differentiated	III	2	84.2105		0			52.7205	0
140597	Male	72	Upper third	5	Poorly differentiated	III	2.27273	132.273		0			5.73333	1
191371	Male	67	Upper third	2	Poorly differentiated	III	2.875	147.5	0	0	0	1	24.1667	1
235287	Male	63	Upper third	14	Poorly differentiated	III	2.73333	124.667	0	0	0	1	6.58414	0
227310	Male	64	Upper third	4	Poorly differentiated	III	2.78571	134.286	2	1	2	3	0.5	1
206648	Male	42	Upper third	9	Poorly differentiated	III	9.5	246.429	1	2	1	2	26.0333	1
122355	Male	68	Upper third	5	Poorly differentiated	III	1.65185	99.6296		0			114.288	0
207612	Male	60	Upper third	5	Poorly differentiated	III	1.93333	176.667	0	0	0	0	5.56667	1
169027	Male	48	Upper third	4	Poorly differentiated	III	1.81818	85.4545	0	0	0	0	12.5	1
181289	Male	70	Upper third	10	Poorly differentiated	III	2.4625	129.375	0	0	0	1	6.76667	1
199964	Male	75	Upper third	8	Poorly differentiated	III	2.3625	153.75	0	0	0	1	16.0667	1
193419	Male	57	Upper third	6	Poorly differentiated	III	4.64539	254.61	0	2	1	2	12.9	1
213903	Male	63	Upper third	5	Poorly differentiated	III	4.1875	183.75	0	1	1	2	48.0889	0
194426	Male	54	Upper third	3	Poorly differentiated	III	2.07328	87.931	0	0	0	1	5	1
172008	Male	59	Upper third	4	Poorly differentiated	III	1.92593	87.037	0	0	0	0	2.73333	1
183178	Male	59	Upper third	4	Poorly differentiated	III	1.35	91.25	0	0	0	0	61.1167	0
134943	Male	58	Upper third	7	Poorly differentiated	III	1.73684	119.474		0			7.5	1
109483	Male	59	Upper third	6	Poorly differentiated	III	3.58824	159.412		1			11.8	1
186194	Male	58	Upper third	3.5	Poorly differentiated	III	3.27273	240	0	1	0	1	26.8667	1
192020	Male	59	Upper third	9	Poorly differentiated	III	2.38889	122.222	0	0	1	2	10.7776	0
228356	Male	73	Upper third	5	Poorly differentiated	III	13	158.667	2	1	1	2	26.2667	1
176676	Male	62	Upper third	3	Poorly differentiated	III	1.66	190.667	1	0	1	1	31.2333	1
205906	Male	61	Upper third	8	Poorly differentiated	III	1.67222	103.333	0	0	0	0	15.6667	1
186839	Male	54	Upper third	4	Poorly differentiated	III	2.08333	201.25	1	1	1	2	18.1333	1
137407	Male	64	Upper third	5	Poorly differentiated	III	3.90909	81.3636		1			18.0667	1
124253	Male	59	Upper third	9	Poorly differentiated	III	1.81	143.5		0			15.7667	1
124956	Male	53	Upper third	9	Poorly differentiated	III	4.22	207.333		2			18.0333	1
130550	Male	62	Upper third	6	Poorly differentiated	III	2.12778	106.667		0			19.2333	0
187331	Male	52	Upper third	4	Poorly differentiated	III	1.09544	131.12	0	1	0	0	30.6667	1
206838	Male	70	Upper third	7	Poorly differentiated	III	3	159.63	2	1	1	2	13.6333	1
136452	Male	48	Upper third	7	Poorly differentiated	III	3	186.364		0			31.5	0
115322	Male	74	Upper third	6	Poorly differentiated	III	3	102.941		0			17.3	1
115641	Male	60	Upper third	7	Poorly differentiated	III	2.76667	210		0			17.7333	1
178236	Male	54	Upper third	6	Poorly differentiated	III	3.61538	218.462	0	1	0	1	5.33333	1
145430	Male	59	Upper third	8	Poorly differentiated	III	4.16667	171.667		1			12.1	1
165476	Male	49	Upper third	6	Poorly differentiated	III	2.08	199.2	1	1	1	2	21.5667	1
176604	Male	77	Upper third	4	Poorly differentiated	III	1.3	61.2	0	0	0	0	12.5667	1
195090	Male	55	Upper third	2	Poorly differentiated	III	1.56545	139.267	0	0	0	0	0.744524	0
196003	Male	61	Upper third	8	Poorly differentiated	III	3.49686	299.371	0	2	0	1	2.56667	1
226690	Male	57	Upper third	7	Poorly differentiated	III	3.08696	142.522	1	2	1	2	18.1667	1
194250	Male	59	Upper third	8	Poorly differentiated	III	5.23077	335.385	0	2	0	1	23.2	1
175330	Male	74	Upper third	9	Poorly differentiated	III	2.42105	69.4737	0	0	0	1	17.8431	0
236307	Male	64	Upper third	3	Poorly differentiated	III	2.30769	125.385	1	0	2	3	8.66667	1
145472	Male	68	Upper third	4	Poorly differentiated	III	1.9375	95.625		0			7.5	1
208560	Male	57	Upper third	5	Poorly differentiated	III	3	117.067	0	0	0	1	23.3	1
181090	Male	60	Upper third	3.5	Poorly differentiated	III	2.86364	86.3636	1	0	1	2	14.9	1
182255	Male	58	Upper third	6	Poorly differentiated	III	3.0913	92.1739	1	1	1	2	13.3	1
173366	Male	51	Upper third	9	Poorly differentiated	III	1.52941	133.529	0	0	0	0	8.44571	0
215018	Male	74	Upper third	9	Poorly differentiated	III	3.36842	165.789	1	2	2	3	5.56667	1
194826	Male	83	Upper third	10	Poorly differentiated	III	3.82353	195.882	1	2	1	2	4.76667	1
196695	Male	79	Upper third	10	Poorly differentiated	III	13.7167	201.667	0	1	0	1	13.6667	1
228840	Male	68	Upper third	3	Poorly differentiated	III	5.07692	211.231	0	1	0	1	6.63333	1
194609	Male	54	Upper third	7	Poorly differentiated	III	2.37681	226.812	1	1	1	2	9.80978	0
246349	Male	42	Upper third	7	Poorly differentiated	III	3.41667	353.333	0	2	0	1	28.3772	0
180493	Male	65	Upper third	8	Poorly differentiated	III	2.73333	421.333	1	1	1	2	10.3333	1
146227	Female	52	Middle third	6	Poorly differentiated	III	1.2381	136.667		0			8.76667	1
149629	Female	61	Middle third	7	Poorly differentiated	III	1.05882	224.706		1			112.149	0
234673	Female	62	Middle third	4	Poorly differentiated	III	2.63636	228.182	0	0	0	1	14.9895	0
191234	Female	32	Middle third	2	Poorly differentiated	III	1.47368	81.5789	0	0	0	0	20.4	1
217216	Female	41	Middle third	4.5	Poorly differentiated	III	2.11538	112.308	0	0	0	1	46.3565	0
220285	Female	48	Middle third	2	Poorly differentiated	III	0.705882	116.588	0	0	0	0	24.3	1
211347	Female	78	Middle third	5	Poorly differentiated	III	1.66667	110.417	0	0	0	0	51.123	0
175045	Female	50	Middle third	6.5	Poorly differentiated	III	3.20661	111.57	1	1	2	3	47.4485	0
233124	Female	48	Middle third	4	Poorly differentiated	III	1.125	142.5	0	1	0	0	33.3	1
181896	Female	57	Middle third	4	Poorly differentiated	III	1.05556	70.2778	0	0	0	0	6.93333	1
226266	Female	45	Middle third	3	Poorly differentiated	III	1.17391	163.043	0	1	0	0	23.1333	1
173501	Female	67	Middle third	6	Poorly differentiated	III	1.31579	147.368	0	0	0	0	32.2	1
127500	Female	42	Middle third	3	Poorly differentiated	III	1.07895	121.579		0			121.221	0
214558	Female	46	Middle third	4	Poorly differentiated	III	1.71429	135.238	0	0	0	0	51.7471	0
214950	Female	47	Middle third	4	Poorly differentiated	III	4.54545	269.091	0	1	0	1	38.0667	1
220070	Female	63	Middle third	4.5	Poorly differentiated	III	3.64286	187.643	1	1	1	2	9.96667	1
124533	Female	39	Middle third	6	Poorly differentiated	III	1.08696	95.6522		0			23.8667	1
182283	Female	56	Middle third	5	Poorly differentiated	III	1.46316	130.526	0	0	0	0	80.9667	0
140222	Female	37	Middle third	3	Poorly differentiated	III	1.08571	72.8571		0			111.278	0
186889	Female	68	Middle third	5	Poorly differentiated	III	2.28571	230	0	1	0	1	11.2	1
220880	Female	33	Middle third	10	Poorly differentiated	III	2.22222	100.667	0	0	0	1	33.3667	1
217975	Female	50	Middle third	3	Poorly differentiated	III	2.36364	160.455	0	1	0	1	17.2	1
205442	Female	50	Middle third	3	Poorly differentiated	III	2.1	118.5	0	0	0	1	51.8155	0
211029	Female	70	Middle third	8	Poorly differentiated	III	1.33333	72.0833	0	0	0	0	12.4	1
130888	Female	33	Middle third	1.8	Poorly differentiated	III	1.9125	93.75		0			136.277	0
173475	Female	55	Middle third	4	Poorly differentiated	III	1.2	79.3333	0	0	0	0	32.1667	1
192957	Female	60	Middle third	3	Poorly differentiated	III	4.3913	107.826	1	1	0	1	23.3876	0
131867	Female	66	Middle third	4	Poorly differentiated	III	2.31935	78.3871		0			24.7667	1
194819	Female	46	Middle third	3	Poorly differentiated	III	3.84615	313.846	0	2	0	1	22.8667	1
132958	Female	49	Middle third	7	Poorly differentiated	III	1.79259	93.3333		0			22.4667	1
133020	Female	59	Middle third	10	Poorly differentiated	III	2.75263	244.737		1			40.6667	1
177529	Female	64	Middle third	8	Poorly differentiated	III	1.56067	116.736	0	0	0	0	85.4209	0
184462	Female	25	Middle third	3	Poorly differentiated	III	1	133.043	0	1	0	0	33.5157	0
203345	Female	43	Middle third	3	Poorly differentiated	III	2.20455	144.545	0	1	0	1	22.9667	1
111130	Female	37	Middle third	10	Poorly differentiated	III	6.14286	167.857		1			13.1667	1
221206	Female	59	Middle third	6	Poorly differentiated	III	2.05882	272.765	1	1	2	3	0.5	0
147023	Female	54	Middle third	10	Poorly differentiated	III	22	926.667		1			21.9667	1
169383	Female	31	Middle third	4	Poorly differentiated	III	2.51852	96.6667	0	0	0	1	19.6098	0
177460	Female	55	Middle third	7	Poorly differentiated	III	3.43125	155	0	1	0	1	85.2796	0
193837	Female	36	Middle third	10	Poorly differentiated	III	1.6875	198.125	0	1	0	0	12.1333	1
181831	Female	23	Middle third	2	Poorly differentiated	III	2.48235	118.824	0	0	0	1	34.6667	1
145865	Female	57	Middle third	5	Poorly differentiated	III	1.625	142.5		0			29.8	1
110038	Female	24	Middle third	8	Poorly differentiated	III	1.21053	161.053		1			5.8	1
224090	Female	32	Middle third	1.5	Poorly differentiated	III	1.89474	151.579	0	0	0	0	30.7333	1
223589	Female	42	Middle third	7	Poorly differentiated	III	2.625	156.25	0	0	0	1	42.4137	0
199718	Female	41	Middle third	5	Poorly differentiated	III	5.45882	245.882	2	2	1	2	20.9333	1
235376	Female	48	Middle third	5	Poorly differentiated	III	3.16667	324.167	0	2	0	1	11.4473	0
213290	Female	48	Middle third	4	Poorly differentiated	III	2.6	464.7	0	1	0	1	49.4667	0
222693	Female	61	Middle third	5	Poorly differentiated	III	1.82609	178.87	0	1	0	0	6.11367	0
184731	Female	52	Middle third	4	Poorly differentiated	III	2.05882	171.176	0	0	0	1	21.2155	0
204258	Female	40	Middle third	3	Poorly differentiated	III	1.9	71.6667	1	0	2	2	15.1667	1
209031	Female	47	Middle third	10	Poorly differentiated	III	2.1	223	0	0	0	1	6.9	1
222976	Female	55	Middle third	5	Poorly differentiated	III	1.5	92.5	0	0	0	0	30.6667	1
170317	Female	58	Middle third	5	Poorly differentiated	III	1.30435	135.217	0	1	0	0	31.0845	0
177617	Female	63	Middle third	3	Poorly differentiated	III	1.57727	123.182	0	0	0	0	1.33333	1
185669	Female	44	Middle third	4	Poorly differentiated	III	1.57692	91.3462	0	0	0	0	15.8333	1
230746	Female	58	Middle third	2	Poorly differentiated	III	1.5625	145	0	0	0	0	37.5823	0
131595	Female	65	Middle third	6	Poorly differentiated	III	1.2	168.667		0			128.055	0
190347	Female	73	Middle third	11	Poorly differentiated	III	2.09868	363.816	0	1	1	2	17.6173	0
225625	Female	49	Middle third	9	Poorly differentiated	III	1.90476	176.667	0	1	0	0	41.5126	0
213258	Female	50	Middle third	5	Poorly differentiated	III	3.57895	191.579	1	2	2	3	24.4667	1
195099	Female	37	Middle third	2	Poorly differentiated	III	1.78571	162.857	0	0	0	0	47.0788	0
211786	Female	42	Middle third	3	Poorly differentiated	III	1.33333	139.048	0	0	0	0	55.6515	0
242257	Female	67	Middle third	2	Poorly differentiated	III	1.75352	171.549	0	0	0	0	8.6	1
224064	Female	67	Middle third	14	Poorly differentiated	III	7.28571	92.8571	1	1	1	2	18.7	1
111103	Female	47	Middle third	3.5	Poorly differentiated	III	1.5	90		0			27.0333	1
221354	Female	59	Middle third	10	Poorly differentiated	III	2	132.067	0	0	0	0	19.6	1
116909	Female	58	Middle third	3	Poorly differentiated	III	2.58333	113.889		0			24.9667	1
181947	Female	59	Middle third	8	Poorly differentiated	III	1.30769	72.5275	0	0	0	0	13.8667	1
137597	Female	28	Middle third	9	Poorly differentiated	III	2	188.095		1			111.945	0
185185	Male	44	Middle third	2	Poorly differentiated	III	2.04167	131.25	0	1	0	1	78.6222	0
127726	Male	68	Middle third	9	Poorly differentiated	III	1.50952	101.429		0			95.8667	1
130343	Male	49	Middle third	5	Poorly differentiated	III	2.70588	170		0			117.956	0
217696	Male	60	Middle third	2	Poorly differentiated	III	2.4	158	0	0	0	1	41.2464	0
234906	Male	59	Middle third	2.5	Poorly differentiated	III	2.8	110	0	0	0	1	27.6159	0
180689	Male	53	Middle third	4	Poorly differentiated	III	1.66667	93.3333	0	0	0	0	74.9126	0
212834	Male	53	Middle third	5.5	Poorly differentiated	III	1.93333	216	1	1	1	1	46.7899	0
191723	Male	60	Middle third	4	Poorly differentiated	III	2	137.143	0	0	0	0	72.3565	0
116244	Male	56	Middle third	3	Poorly differentiated	III	5.75	219		1			124.712	0
228442	Male	74	Middle third	9	Poorly differentiated	III	3.93333	130	1	1	1	2	1.24562	0
176179	Male	67	Middle third	8	Poorly differentiated	III	5.75	228.5	2	2	1	2	5.77793	0
169733	Male	38	Middle third	10	Poorly differentiated	III	2.04762	188.095	0	1	0	1	14.4333	1
195243	Male	64	Middle third	10	Poorly differentiated	III	1.73684	189.474	0	1	0	0	64.6552	0
214070	Male	50	Middle third	3	Poorly differentiated	III	1.48148	96.2963	0	0	0	0	52.2132	0
116814	Male	55	Middle third	5	Poorly differentiated	III	2.90588	165.882		0			94.3667	1
200302	Male	65	Middle third	5	Poorly differentiated	III	6.0125	1086.25	1	2	2	3	27.8	1
115050	Male	62	Middle third	8	Poorly differentiated	III	3.39091	236.364		1			150.455	0
130689	Male	69	Middle third	2	Poorly differentiated	III	1.00435	111.304		0			69.9667	1
193246	Male	55	Middle third	3	Poorly differentiated	III	0.907609	111.957	0	0	0	0	21.3	1
109645	Male	38	Middle third	5	Poorly differentiated	III	2.69231	95.3846		0			162.149	0
126255	Male	54	Middle third	8	Poorly differentiated	III	3.55556	251.111		1			17.9	0
128204	Male	60	Middle third	7	Poorly differentiated	III	1.24545	70.9091		0			8.3	1
172009	Male	61	Middle third	5	Poorly differentiated	III	1.78261	59.1304	0	0	0	0	29.0333	1
188599	Male	68	Middle third	5	Poorly differentiated	III	0.85	70.5	0	0	1	1	35.6	1
176960	Male	47	Middle third	5	Poorly differentiated	III	1.94737	190.526	0	1	0	0	18.9667	1
118814	Male	59	Middle third	2	Poorly differentiated	III	1.376	76.4		0			30.5667	1
187503	Male	71	Middle third	13	Poorly differentiated	III	2.1875	120	0	0	0	1	38.4549	0
146096	Male	52	Middle third	9	Poorly differentiated	III	1.56	99.2		0			114.447	0
220998	Male	52	Middle third	5	Poorly differentiated	III	3	125	0	0	0	1	5.7	1
194799	Male	64	Middle third	2	Poorly differentiated	III	1.62121	57.0707	0	0	0	0	20.9333	1
212219	Male	46	Middle third	4	Poorly differentiated	III	1	50.6667	0	0	0	0	55.422	0
194181	Male	47	Middle third	6	Poorly differentiated	III	1.30872	209.396	0	1	0	0	17.1561	0
231273	Male	21	Middle third	5	Poorly differentiated	III	1.0625	70.625	0	0	0	0	38.3211	0
181510	Male	61	Middle third	1.5	Poorly differentiated	III	1.64286	97.8571	0	0	1	1	24.3333	1
172348	Male	58	Middle third	5	Poorly differentiated	III	2.6875	130.625	0	0	0	1	24.2333	1
146271	Male	59	Middle third	8	Poorly differentiated	III	2.7619	221.429		1			15.9667	0
194417	Male	65	Middle third	4	Poorly differentiated	III	1.07692	103.077	0	0	0	0	19.7	1
234670	Male	52	Middle third	4.5	Poorly differentiated	III	2.64286	162.857	0	0	0	1	6.21181	0
172980	Male	50	Middle third	9	Poorly differentiated	III	0.96	87.2	0	0	0	0	83.1462	0
210019	Male	62	Middle third	3	Poorly differentiated	III	3.53333	112	0	1	0	1	12.1667	1
189107	Male	57	Middle third	7	Poorly differentiated	III	2.5	155	0	0	0	1	25.5333	1
234932	Male	62	Middle third	7	Poorly differentiated	III	2.33333	255	0	1	0	1	36.1118	0
198747	Male	65	Middle third	1.5	Poorly differentiated	III	2.3125	141.875	0	0	0	1	8.86667	1
138152	Male	82	Middle third	8	Poorly differentiated	III	6.91111	192.222		1			8.33333	1
223751	Male	47	Middle third	4	Poorly differentiated	III	4.05	94.5	1	1	0	1	45.2451	0
185573	Male	38	Middle third	1	Poorly differentiated	III	1.20528	70.3812	0	0	0	0	56.8667	0
146414	Male	65	Middle third	5	Poorly differentiated	III	1.63158	103.158		0			19.8	1
124893	Male	67	Middle third	5	Poorly differentiated	III	1.16364	155.909		1			23.8333	1
200209	Male	54	Middle third	6	Poorly differentiated	III	1.30476	120.476	0	0	0	0	18.3333	1
136170	Male	59	Middle third	8	Poorly differentiated	III	1.73333	77.4074		0			13.0333	1
173894	Male	79	Middle third	13	Poorly differentiated	III	3.14	320.667	0	2	1	2	18.6	1
127400	Male	61	Middle third	6	Poorly differentiated	III	2.65455	226.364		0			37.0333	1
181895	Male	51	Middle third	2	Poorly differentiated	III	0.833333	44.4444	0	0	0	0	3	1
172480	Male	43	Middle third	4	Poorly differentiated	III	2.52381	170	0	1	0	1	17.3333	1
115936	Male	54	Middle third	6	Poorly differentiated	III	1.61562	43.75		0			16.7	1
126409	Male	42	Middle third	9	Poorly differentiated	III	5.56667	270		1			19.8333	0
172179	Male	44	Middle third	15	Poorly differentiated	III	1.72727	82.2727	0	0	0	0	5.66667	1
137175	Male	60	Middle third	8	Poorly differentiated	III	2.28125	116.875		0			113.849	0
234635	Male	71	Middle third	4	Poorly differentiated	III	0.727273	129.091	0	0	0	0	9.43333	1
227874	Male	74	Middle third	6	Poorly differentiated	III	3.13333	130.667	0	1	0	1	26.5	1
132536	Male	73	Middle third	7	Poorly differentiated	III	2.38	170		0			4.16667	1
209721	Male	40	Middle third	4	Poorly differentiated	III	2.05556	125.556	1	0	1	2	4.9	1
209633	Male	65	Middle third	3.5	Poorly differentiated	III	2.10526	118.421	0	0	0	1	12.7	1
234258	Male	53	Middle third	5	Poorly differentiated	III	1.94444	144.444	0	0	0	0	22.5451	0
129550	Male	75	Middle third	6	Poorly differentiated	III	4.01429	145.714		1			24.8667	1
199156	Male	71	Middle third	3	Poorly differentiated	III	5.8	211	1	1	2	3	12.0333	1
211396	Male	45	Middle third	11	Poorly differentiated	III	4.71429	247.857	1	2	2	3	18.6667	1
181723	Male	54	Middle third	3	Poorly differentiated	III	1.21875	106.25	0	0	0	0	6.4	1
187669	Male	62	Middle third	6	Poorly differentiated	III	1.41667	64.1667	0	0	0	0	29.4333	1
230276	Male	58	Middle third	4.5	Poorly differentiated	III	2.15789	105.789	0	0	0	1	39.0827	0
109278	Male	64	Middle third	6	Poorly differentiated	III	5.07353	172.059		1			178.787	0
205070	Male	67	Middle third	7	Poorly differentiated	III	2.94737	138.421	0	0	0	1	22.4333	1
169210	Male	53	Middle third	2	Poorly differentiated	III	1.75	164	0	1	0	0	18.0667	1
200671	Male	69	Middle third	6	Poorly differentiated	III	2.06316	143.684	0	0	0	1	9.56667	1
139027	Male	55	Middle third	7	Poorly differentiated	III	2.69474	201.579		1			10.8333	1
119906	Male	36	Middle third	2	Poorly differentiated	III	1.19	102.667		1			12.0333	1
220232	Male	55	Middle third	21	Poorly differentiated	III	26.6667	353.333	1	1	1	2	15.7	1
110809	Male	54	Middle third	2	Poorly differentiated	III	2.64286	163.571		0			11.9333	1
234367	Male	57	Middle third	8	Poorly differentiated	III	2.9375	165.625	0	0	0	1	35.9439	0
203784	Male	66	Middle third	4	Poorly differentiated	III	3.5	101.429	1	1	1	2	8.23333	1
148211	Male	64	Middle third	4	Poorly differentiated	III	1.69231	80.7692		0			28.4667	1
147508	Male	68	Middle third	5	Poorly differentiated	III	2.08	115.6		0			25.5	1
190354	Male	59	Middle third	14	Poorly differentiated	III	10.5429	185.714	0	1	0	1	5	1
194571	Female	51	Lower third	4	Poorly differentiated	III	7.65517	222.414	1	1	1	2	0.5	0
227671	Female	54	Lower third	3	Poorly differentiated	III	2.47368	123.526	0	0	0	1	38.0545	0
126909	Female	72	Lower third	4	Poorly differentiated	III	12.125	288.75		1			108.254	0
223050	Female	62	Lower third	9	Poorly differentiated	III	9	388.333	0	2	1	2	12.3667	1
230442	Female	56	Lower third	4	Poorly differentiated	III	0.692308	100.769	0	0	0	0	19.8484	0
219842	Female	57	Lower third	2.5	Poorly differentiated	III	0.909091	100.227	0	0	0	0	44.4888	0
139384	Female	39	Lower third	2.5	Poorly differentiated	III	1.90526	50.5263		0			129.278	0
175045	Female	54	Lower third	8	Poorly differentiated	III	3.20661	111.57	1	1	2	3	1.98188	0
187561	Female	51	Lower third	8	Poorly differentiated	III	1.28049	119.512	0	0	0	0	41.2	1
123705	Female	65	Lower third	4	Poorly differentiated	III	2.28824	241.765		1			64.3	1
139409	Female	53	Lower third	4	Poorly differentiated	III	1.50769	183.077		0			33.6333	1
148858	Female	68	Lower third	5	Poorly differentiated	III	0.9	97.5		0			24.7	1
230814	Female	73	Lower third	5	Poorly differentiated	III	1.33333	158.667	0	0	0	0	9.04917	0
181811	Female	72	Lower third	4	Poorly differentiated	III	1.65217	88.2609	0	0	0	0	20.7	1
214622	Female	40	Lower third	3	Poorly differentiated	III	0.69697	149.273	0	1	0	0	3.67686	0
169490	Female	39	Lower third	6	Poorly differentiated	III	1.64286	175.714	1	0	2	2	86.8483	0
229418	Female	51	Lower third	6	Poorly differentiated	III	2.0625	196.562	0	1	0	1	1.07772	0
184747	Female	53	Lower third	9	Poorly differentiated	III	3.36364	242.727	0	1	0	1	42.0333	1
199972	Female	59	Lower third	5	Poorly differentiated	III	1.46818	99.0909	0	0	0	0	20.1333	1
222760	Female	70	Lower third	5	Poorly differentiated	III	1.7	105	0	0	0	0	42.515	0
221308	Female	34	Lower third	30	Poorly differentiated	III	2.375	151.25	1	0	1	2	45.7147	0
190334	Female	66	Lower third	5.5	Poorly differentiated	III	1.13043	93.0435	0	0	0	0	66.5122	0
219973	Female	42	Lower third	2	Poorly differentiated	III	2.17647	380	0	1	0	1	39.6218	0
180828	Female	62	Lower third	4	Poorly differentiated	III	1.06452	81.6129	0	0	0	0	16.8333	1
186495	Female	23	Lower third	4	Poorly differentiated	III	2.24107	99.1071	0	0	0	1	78.049	0
137313	Female	62	Lower third	5	Poorly differentiated	III	1.80556	136.667		0			109.623	0
217306	Female	65	Lower third	2.5	Poorly differentiated	III	1.5	90.9375	0	0	0	0	28.2151	0
205963	Female	65	Lower third	3.5	Poorly differentiated	III	2.40909	106.818	0	0	0	1	52.587	0
214304	Female	55	Lower third	2	Poorly differentiated	III	2	131.818	0	0	0	0	23.1667	1
145924	Female	71	Lower third	7	Poorly differentiated	III	0.952381	173.333		1			101.467	1
135333	Female	76	Lower third	7	Poorly differentiated	III	2.60625	266.875		1			19.2667	0
232745	Female	57	Lower third	6	Poorly differentiated	III	2.3913	117.826	0	0	0	1	36.2888	0
132233	Female	49	Lower third	5	Poorly differentiated	III	2.1	242		1			48.6333	1
185566	Female	33	Lower third	6	Poorly differentiated	III	2.25	223.75	0	1	0	1	56.2456	0
189725	Female	56	Lower third	4	Poorly differentiated	III	2	85.1852	0	0	0	0	52.7886	0
175118	Female	65	Lower third	3.5	Poorly differentiated	III	0.857143	119.524	0	0	0	0	20.6667	1
230509	Female	77	Lower third	4	Poorly differentiated	III	1.16667	147.889	0	0	0	0	40.7216	0
213974	Female	73	Lower third	4	Poorly differentiated	III	1.04	94.8	0	0	0	0	46.0467	0
212109	Female	64	Lower third	9	Poorly differentiated	III	2.46429	155.357	0	1	1	2	22.8	1
192500	Female	53	Lower third	4	Poorly differentiated	III	1.58824	186.471	0	1	0	0	65.1862	0
214842	Female	22	Lower third	8	Poorly differentiated	III	1.69231	78.8462	0	0	0	0	45.6463	0
183027	Female	73	Lower third	4	Poorly differentiated	III	1.88	88.4	1	0	1	1	6.44355	0
212510	Female	63	Lower third	3	Poorly differentiated	III	2	158.125	0	0	0	0	48.9488	0
185310	Female	54	Lower third	6	Poorly differentiated	III	1.38462	94.2308	0	0	0	0	77.6775	0
201413	Female	56	Lower third	4	Poorly differentiated	III	2.89286	222.857	0	1	0	1	9.2	1
145084	Female	59	Lower third	4	Poorly differentiated	III	1.06452	92.5806		0			80.1333	1
187867	Female	51	Lower third	3	Poorly differentiated	III	2.85714	175.714	0	0	0	1	76.6206	0
192466	Female	44	Lower third	4	Poorly differentiated	III	1.69231	178.462	0	0	0	0	67.4785	0
217231	Female	41	Lower third	4	Poorly differentiated	III	1.8125	164.375	0	0	0	0	45.0876	0
114372	Female	61	Lower third	8	Poorly differentiated	III	2.03333	100		0			134.655	0
238466	Female	62	Lower third	6	Poorly differentiated	III	2.29897	156.701	0	0	0	1	10.9	1
229531	Female	38	Lower third	6	Poorly differentiated	III	2.0625	158.75	0	0	0	1	39.7432	0
137906	Female	48	Lower third	4	Poorly differentiated	III	0.991176	78.2353		0			114.024	0
233536	Female	44	Lower third	5	Poorly differentiated	III	1.85	124.5	0	0	0	0	4.63333	1
216067	Female	65	Lower third	3	Poorly differentiated	III	3.625	145.625	0	1	0	1	43.1548	0
220781	Female	63	Lower third	6	Poorly differentiated	III	1.71429	198.095	0	1	1	1	42.5161	0
223810	Female	40	Lower third	4	Poorly differentiated	III	2.33333	206.583	0	0	0	1	16.6	1
199159	Female	50	Lower third	4.5	Poorly differentiated	III	0.892857	102.5	0	0	0	0	64.5156	0
216110	Female	38	Lower third	7	Poorly differentiated	III	4.43478	102.957	2	1	2	3	52.0235	0
102075	Female	61	Lower third	2	Poorly differentiated	III	11.3818	94.5455	2	1	2	3	10.9333	1
191403	Female	43	Lower third	3	Poorly differentiated	III	1.78862	365.041	0	1	0	0	34.2475	0
198985	Female	57	Lower third	4	Poorly differentiated	III	3.1	189	0	1	0	1	28.2667	1
204580	Female	55	Lower third	3	Poorly differentiated	III	2.05556	188.333	0	1	0	1	13.8875	0
212999	Female	71	Lower third	6.5	Poorly differentiated	III	2	118.692	1	0	1	1	14.1	1
182058	Female	25	Lower third	5	Poorly differentiated	III	0.823529	124.706	0	0	0	0	78.85	0
148231	Female	32	Lower third	2	Poorly differentiated	III	0.952381	100.952		0			45.9333	1
210547	Female	55	Lower third	1.5	Poorly differentiated	III	1.41176	242.941	0	1	0	0	15.9333	1
111063	Female	48	Lower third	3	Poorly differentiated	III	1.3	165.5		1			30.0333	1
187134	Female	42	Lower third	4	Poorly differentiated	III	2	176.111	0	1	0	0	66.3667	0
179824	Female	51	Lower third	3	Poorly differentiated	III	1.05818	110.182	0	1	0	0	55.6667	1
194908	Female	61	Lower third	4.5	Poorly differentiated	III	2	189	0	1	0	0	13.4333	1
199369	Female	61	Lower third	5	Poorly differentiated	III	1.57895	184.211	0	1	0	0	58.1232	0
207810	Female	40	Lower third	4.5	Poorly differentiated	III	4.5	143.75	0	1	0	1	39.6131	0
113264	Female	60	Lower third	7	Poorly differentiated	III	11	95		1			8.46667	1
233599	Female	51	Lower third	3.5	Poorly differentiated	III	1.76923	122.077	0	0	0	0	26.9791	0
147952	Female	34	Lower third	2	Poorly differentiated	III	0.758621	64.1379		0			54.6333	1
228203	Female	40	Lower third	4	Poorly differentiated	III	1.35294	215.882	0	1	0	0	9.46667	1
136517	Female	49	Lower third	5	Poorly differentiated	III	1.46667	131.905		0			29	1
225701	Female	39	Lower third	3	Poorly differentiated	III	2.38889	154	0	0	0	1	26.3333	1
224902	Female	54	Lower third	7	Poorly differentiated	III	1.77778	145	0	0	0	0	41.1815	0
226614	Female	36	Lower third	7	Poorly differentiated	III	4.78571	165	0	1	0	1	3.73333	1
200612	Female	65	Lower third	15	Poorly differentiated	III	1.78261	165.217	1	1	2	2	10.7667	1
204961	Female	65	Lower third	6	Poorly differentiated	III	1.11852	72.5926	0	0	0	0	16.8333	1
229641	Female	35	Lower third	6	Poorly differentiated	III	1.25	68.0556	0	0	0	0	30.6	1
188626	Female	54	Lower third	3.5	Poorly differentiated	III	3.05556	228.611	0	2	0	1	16.1333	1
134273	Female	65	Lower third	7	Poorly differentiated	III	3.27333	268.667		2			121.813	0
189022	Female	65	Lower third	6	Poorly differentiated	III	1.55056	173.034	0	1	1	1	5.43333	1
229735	Female	50	Lower third	4	Poorly differentiated	III	1.92308	180.769	0	0	1	1	11.5	1
230148	Female	51	Lower third	3.5	Poorly differentiated	III	1.94737	173.263	0	1	0	0	38.3816	0
201727	Female	51	Lower third	7	Poorly differentiated	III	2.94118	271.176	1	1	2	3	16.3	1
185135	Female	58	Lower third	6	Poorly differentiated	III	2.49558	95.2802	1	1	0	1	5.13333	1
238244	Female	76	Lower third	6	Poorly differentiated	III	1.60759	226.582	0	1	1	1	13.9	1
215443	Female	39	Lower third	7	Poorly differentiated	III	3.53846	190	0	1	0	1	21.3791	0
208551	Female	51	Lower third	4	Poorly differentiated	III	1.72727	239.091	0	0	0	0	9.3	1
128294	Female	57	Lower third	5	Poorly differentiated	III	3.48889	316.667		1			14.8333	1
199896	Female	34	Lower third	4	Poorly differentiated	III	1.77143	198.571	0	1	0	0	25.8667	1
231818	Female	46	Lower third	12	Poorly differentiated	III	2.84615	247.692	0	1	1	2	0.5	0
177231	Female	59	Lower third	4	Poorly differentiated	III	1.30924	160.643	0	1	0	0	9.6	1
211905	Female	33	Lower third	6	Poorly differentiated	III	2.53333	220	1	1	1	2	35.2333	1
169617	Female	46	Lower third	4	Poorly differentiated	III	2.8	102.5	0	0	0	1	4.36667	1
194287	Female	40	Lower third	14	Poorly differentiated	III	1.5	164.231	0	1	0	0	1.44766	0
209855	Female	60	Lower third	8	Poorly differentiated	III	1.9375	247.5	0	1	1	1	3.96667	1
184198	Male	71	Lower third	5	Poorly differentiated	III	1.59859	88.0282	0	0	0	0	63.1667	1
202971	Male	75	Lower third	5	Poorly differentiated	III	3.8	110	0	1	0	1	36.7333	1
214216	Male	42	Lower third	2.5	Poorly differentiated	III	1.69231	74.2308	0	0	0	0	44.9667	1
223227	Male	55	Lower third	3	Poorly differentiated	III	2	128.571	0	0	0	0	15.3765	0
190805	Male	58	Lower third	4	Poorly differentiated	III	1.94737	128.947	0	0	0	0	34.578	0
212673	Male	59	Lower third	6	Poorly differentiated	III	2.30435	193.043	0	1	1	2	47.1333	1
145232	Male	40	Lower third	2.5	Poorly differentiated	III	1.2	74		0			122.344	0
232311	Male	72	Lower third	4	Poorly differentiated	III	5	125	0	1	0	1	7.9	0
172190	Male	40	Lower third	3	Poorly differentiated	III	1.91667	145.417	0	1	0	0	18.1667	1
222045	Male	69	Lower third	4	Poorly differentiated	III	1.7	283	0	0	0	0	41.5879	0
138984	Male	55	Lower third	6	Poorly differentiated	III	1.28214	83.5714		0			17.0333	0
142824	Male	56	Lower third	7	Poorly differentiated	III	2.47368	102.105		0			42.4	1
115721	Male	53	Lower third	5	Poorly differentiated	III	1.31429	93.5714		0			144.69	0
120818	Male	40	Lower third	5	Poorly differentiated	III	2.10909	190		1			116.413	0
198582	Male	55	Lower third	6	Poorly differentiated	III	1.17857	94.2857	0	0	0	0	20.3796	0
147540	Male	81	Lower third	3.5	Poorly differentiated	III	2	89		0			8.7	1
143164	Male	71	Lower third	4	Poorly differentiated	III	2.78261	102.609		0			120.013	0
135100	Male	65	Lower third	5	Poorly differentiated	III	1.77083	86.25		0			116.347	0
178242	Male	61	Lower third	5	Poorly differentiated	III	2.38095	175.714	0	1	0	1	68.648	0
228870	Male	59	Lower third	5	Poorly differentiated	III	3.81818	382.727	1	2	1	2	39.1227	0
214189	Male	57	Lower third	3	Poorly differentiated	III	1.44	84	0	0	0	0	45.8813	0
115755	Male	43	Lower third	5	Poorly differentiated	III	2.74211	214.211		1			98.7	1
125654	Male	61	Lower third	3	Poorly differentiated	III	2.91538	324.615		1			128.882	0
217670	Male	54	Lower third	4	Poorly differentiated	III	1.80952	144.19	0	1	0	0	48.3868	0
135970	Male	61	Lower third	8	Poorly differentiated	III	5.25	372.5		1			12.9667	1
209443	Male	59	Lower third	7	Poorly differentiated	III	3.53846	203.846	0	1	0	1	57.0333	0
132313	Male	65	Lower third	4	Poorly differentiated	III	1.68636	140.455		1			6.43333	1
148778	Male	76	Lower third	4	Poorly differentiated	III	1.375	72.0833		0			24	1
222833	Male	61	Lower third	4	Poorly differentiated	III	2.4	251.2	0	1	0	1	28.5099	0
115730	Male	67	Lower third	3	Poorly differentiated	III	0.833333	46.6667		0			23.3333	1
213158	Male	68	Lower third	4	Poorly differentiated	III	1.3	124	0	0	0	0	9.02125	0
136962	Male	70	Lower third	4	Poorly differentiated	III	1.14286	104.286		0			46.4	0
182992	Male	52	Lower third	7	Poorly differentiated	III	2.54545	165.455	0	1	0	1	58.4333	0
136848	Male	42	Lower third	5	Poorly differentiated	III	2.62143	212.143		0			99.8222	0
172363	Male	45	Lower third	3	Poorly differentiated	III	2.68182	115.455	0	0	0	1	91.1903	0
200128	Male	47	Lower third	5	Poorly differentiated	III	2.2	129.5	0	0	0	1	29.4562	0
175416	Male	59	Lower third	4	Poorly differentiated	III	0.997151	88.604	0	1	0	0	19.7122	0
225726	Male	65	Lower third	6	Poorly differentiated	III	3.05556	122.778	0	1	0	1	43.2333	0
166657	Male	54	Lower third	6	Poorly differentiated	III	3.46552	100.345	2	1	1	2	48.2667	1
115161	Male	73	Lower third	2	Poorly differentiated	III	6.97778	142.222		1			16.0667	0
132532	Male	51	Lower third	6	Poorly differentiated	III	2.00952	144.762		1			16.9333	1
245946	Male	61	Lower third	4	Poorly differentiated	III	3.55215	140.491	0	1	0	1	25.3438	0
187212	Male	47	Lower third	7.5	Poorly differentiated	III	3.77778	244.444	0	2	1	2	67.0883	0
139695	Male	63	Lower third	4	Poorly differentiated	III	1.52581	62.9032		0			27.3333	0
246404	Male	65	Lower third	4	Poorly differentiated	III	1.69274	109.609	0	0	0	0	20.3128	0
205026	Male	61	Lower third	5	Poorly differentiated	III	4.97692	152.308	0	1	0	1	26.9333	1
182521	Male	22	Lower third	3	Poorly differentiated	III	0.666667	113.81	0	0	0	0	16.5543	0
115843	Male	74	Lower third	10	Poorly differentiated	III	4.65556	242.778		2			23.5333	1
175301	Male	56	Lower third	3	Poorly differentiated	III	2.1	142	0	0	0	1	1.73333	0
137067	Male	62	Lower third	3	Poorly differentiated	III	3.2	154.545		1			123.115	0
154463	Male	73	Lower third	6	Poorly differentiated	III	2.5	276.25	0	0	0	1	21.2667	1
137371	Male	55	Lower third	5	Poorly differentiated	III	1.32353	128.824		0			25.3333	1
171455	Male	58	Lower third	3	Poorly differentiated	III	1.88889	112.222	0	0	0	0	90.6175	0
192916	Male	51	Lower third	4	Poorly differentiated	III	2.56522	72.4638	0	0	0	1	20.1	1
195573	Male	52	Lower third	4	Poorly differentiated	III	1.36667	83.3333	0	0	0	0	11.7	1
193534	Male	78	Lower third	2	Poorly differentiated	III	1.6	96	0	0	0	0	22.6	1
133689	Male	41	Lower third	4	Poorly differentiated	III	2.81111	118.333		0			116.778	0
229585	Male	50	Lower third	6	Poorly differentiated	III	1.375	69.0625	0	0	0	0	33.8132	0
147037	Male	43	Lower third	4	Poorly differentiated	III	1.35294	96.4706		0			114.357	0
226576	Male	66	Lower third	5	Poorly differentiated	III	2.5	206.111	1	1	2	3	40.8478	0
183022	Male	56	Lower third	5	Poorly differentiated	III	0.798371	40.3259	0	0	0	0	32.6472	0
186989	Male	75	Lower third	3	Poorly differentiated	III	1.42308	84.2308	0	0	0	0	5.2	1
220597	Male	61	Lower third	9	Poorly differentiated	III	2.07692	170.769	0	0	1	2	37.9667	1
232764	Male	60	Lower third	7	Poorly differentiated	III	2.18182	120.455	0	0	0	1	33.4667	1
193109	Male	55	Lower third	4	Poorly differentiated	III	2.02797	185.315	0	0	0	1	16.9667	1
203367	Male	40	Lower third	3.5	Poorly differentiated	III	1.07143	137.143	0	0	0	0	23.5152	0
189393	Male	49	Lower third	10	Poorly differentiated	III	7.69697	396.97	0	1	0	1	47.6	1
216260	Male	39	Lower third	4	Poorly differentiated	III	1.08333	129.583	0	1	0	0	50.2892	0
189800	Male	40	Lower third	2	Poorly differentiated	III	1.35789	79.6491	0	0	0	0	69.5484	0
111974	Male	61	Lower third	6	Poorly differentiated	III	2.72222	119.444		0			118.314	0
192212	Male	72	Lower third	7	Poorly differentiated	III	2.05263	163.684	1	1	2	3	2.31295	0
187987	Male	52	Lower third	7.5	Poorly differentiated	III	2.82258	166.129	0	0	0	1	72.9099	0
144816	Male	71	Lower third	3	Poorly differentiated	III	2.1875	241.875		1			54.8333	1
134861	Male	52	Lower third	3	Poorly differentiated	III	1.9	100.833		0			88.1883	0
132530	Male	67	Lower third	4	Poorly differentiated	III	1.46522	64.3478		0			132.856	0
191487	Male	47	Lower third	5	Poorly differentiated	III	1.55556	133.889	0	0	0	0	18.4	1
145738	Male	51	Lower third	3	Poorly differentiated	III	0.666667	57.1795		0			116.212	0
179429	Male	42	Lower third	4	Poorly differentiated	III	2.25	117.5	0	0	0	1	33.3667	1
201761	Male	58	Lower third	3	Poorly differentiated	III	1.98333	161.667	0	0	0	0	30.5333	1
199034	Male	72	Lower third	5	Poorly differentiated	III	3.09167	237.5	0	1	0	1	6.1	1
202369	Male	43	Lower third	4	Poorly differentiated	III	2.55833	237.5	0	0	0	1	17.4667	1
172116	Male	57	Lower third	2	Poorly differentiated	III	1.54167	70.8333	0	0	0	0	29.6667	1
217686	Male	77	Lower third	4	Poorly differentiated	III	0.954545	105.455	0	0	0	0	22.6437	0
215489	Male	80	Lower third	11	Poorly differentiated	III	17	363.333	0	1	1	2	20.1333	1
113562	Male	62	Lower third	4	Poorly differentiated	III	1.09412	82.9412		0			80.5333	1
127989	Male	65	Lower third	5	Poorly differentiated	III	2.61154	93.0769		0			11.6667	1
204090	Male	57	Lower third	6	Poorly differentiated	III	2.05714	121.429	0	0	0	1	29.1333	1
234345	Male	50	Lower third	6	Poorly differentiated	III	3	305.733	0	1	0	1	19.2333	1
191005	Male	63	Lower third	2	Poorly differentiated	III	2.56522	82.6087	0	0	0	1	72.8225	0
221640	Male	59	Lower third	2	Poorly differentiated	III	1.2	178	0	0	0	0	47.2565	0
234057	Male	57	Lower third	5	Poorly differentiated	III	1.75	112	0	0	0	0	38.2813	0
184293	Male	80	Lower third	4	Poorly differentiated	III	3.17557	204.58	1	1	1	2	25.4	1
202664	Male	57	Lower third	3	Poorly differentiated	III	2	122.857	0	0	0	0	30.6	1
187146	Male	79	Lower third	5	Poorly differentiated	III	4.92373	165.254	0	1	0	1	15.4667	1
172293	Male	72	Lower third	4	Poorly differentiated	III	1.51852	73.7037	1	0	1	1	23.7667	1
112016	Male	35	Lower third	6	Poorly differentiated	III	2.71429	95.2381		0			44.9	1
237348	Male	72	Lower third	3	Poorly differentiated	III	1.20946	106.757	0	0	1	1	9.93333	1
226727	Male	68	Lower third	4	Poorly differentiated	III	4.8	211	0	1	0	1	7	1
226977	Male	78	Lower third	6	Poorly differentiated	III	5	297.5	0	1	0	1	0.766667	1
115476	Male	65	Lower third	5	Poorly differentiated	III	2.77	50.5		0			151.245	0
207570	Male	78	Lower third	3.5	Poorly differentiated	III	2.66667	189.333	1	0	1	2	20.2667	1
122304	Male	54	Lower third	6	Poorly differentiated	III	1.51053	121.053		0			22.5	1
199984	Male	40	Lower third	2	Poorly differentiated	III	2.54545	190.909	0	0	0	1	50.2333	1
184320	Male	53	Lower third	4	Poorly differentiated	III	2.0566	111.321	0	0	0	1	26.2333	1
186853	Male	50	Lower third	4	Poorly differentiated	III	2.55333	189.333	0	0	0	1	71.3233	0
185345	Male	51	Lower third	2	Poorly differentiated	III	0.853503	131.847	0	0	0	0	78.4569	0
234052	Male	65	Lower third	5	Poorly differentiated	III	2.36364	263.636	0	0	0	1	30	1
230721	Male	63	Lower third	5	Poorly differentiated	III	2.07143	134.286	1	0	2	3	8.03333	1
112866	Male	64	Lower third	7	Poorly differentiated	III	2.22222	78.8889		0			7.83333	1
133875	Male	69	Lower third	6	Poorly differentiated	III	2.73333	180		1			16.7667	1
121290	Male	52	Lower third	11	Poorly differentiated	III	4.90833	262.5		2			25.9667	1
215335	Male	43	Lower third	4	Poorly differentiated	III	2.25	277.5	0	1	0	1	37.8545	0
132880	Male	41	Lower third	6	Poorly differentiated	III	2.55185	137.407		1			9.8	1
233674	Male	54	Lower third	3	Poorly differentiated	III	1.0625	89	0	0	0	0	25.6667	1
173899	Male	60	Lower third	4	Poorly differentiated	III	1.26316	125.263	0	0	0	0	79.1504	0
173693	Male	21	Lower third	2	Poorly differentiated	III	3.21429	183.571	0	1	0	1	86.483	0
180711	Male	60	Lower third	6	Poorly differentiated	III	1.18519	51.4815	0	0	0	0	20.6486	0
114846	Male	65	Lower third	4	Poorly differentiated	III	2.11765	107.647		0			22.0667	1
120064	Male	66	Lower third	7	Poorly differentiated	III	0.617647	73.5294		0			3.03333	1
186494	Male	51	Lower third	9.5	Poorly differentiated	III	1.41176	111.176	0	0	0	0	25.6667	1
112843	Male	68	Lower third	5	Poorly differentiated	III	4.8	206		1			41.1667	1
143619	Male	42	Lower third	8	Poorly differentiated	III	5.53846	273.846		2			15.2	0
143384	Male	65	Lower third	5	Poorly differentiated	III	1.45455	75		0			16.9	1
246490	Male	64	Lower third	6.5	Poorly differentiated	III	2.76852	231.389	0	0	0	1	22.3155	0
213591	Male	49	Lower third	3	Poorly differentiated	III	1.28	98	0	0	0	0	46.2132	0
178558	Male	43	Lower third	3	Poorly differentiated	III	1.42857	123.333	0	0	0	0	84.9221	0
185664	Male	59	Lower third	4.5	Poorly differentiated	III	1.33333	120.417	0	0	0	0	14.4149	0
216293	Male	66	Lower third	6	Poorly differentiated	III	4.64286	92.1429	0	1	0	1	26.3	1
114438	Male	60	Lower third	4	Poorly differentiated	III	1.74474	47.6316		0			61.9	1
124479	Male	47	Lower third	6	Poorly differentiated	III	2.61364	235.455		1			130.982	0
193987	Male	53	Lower third	8	Poorly differentiated	III	3.21429	132.857	1	1	2	3	24.2	1
124098	Male	63	Lower third	4	Poorly differentiated	III	1.64	127.5		0			3.43333	0
138692	Male	59	Lower third	6	Poorly differentiated	III	0.986486	49.7297		0			30.9333	1
145165	Male	52	Lower third	5	Poorly differentiated	III	3.57143	119.286		1			24.5333	1
170002	Male	75	Lower third	6	Poorly differentiated	III	4.25	135	1	1	2	3	23.4	1
147011	Male	59	Lower third	3.5	Poorly differentiated	III	2.31579	146.316		0			28.0667	1
179940	Male	71	Lower third	3	Poorly differentiated	III	4.46154	102.308	0	1	0	1	0.5	0
210657	Male	44	Lower third	5	Poorly differentiated	III	3.13333	120	0	1	0	1	29.8667	1
232765	Male	62	Lower third	2.5	Poorly differentiated	III	1.39286	136.786	0	1	0	0	33.5333	1
185646	Male	50	Lower third	8	Poorly differentiated	III	2.58333	249.074	0	0	0	1	13.2333	1
